# Supplementary material for: A comprehensive multi-evidence framework for network pharmacology-based prediction of dietary flavonoid effects
Source: Front Nutr. 2026 Apr 14;13:1792521. doi: 10.3389/fnut.2026.1792521 (PMC13120915; doi:10.3389/fnut.2026.1792521)
Supplement: Supplementary file 1 [file Table_1.xlsx]

## Sheet: ATC_1_p_value
Chemical Name	A	B	C	D	G	H	J	L	M	N	P	R	S	V
quercetin	1	0.999968	0.00149974	0.931713	0.0413099	0.962512	1	6.10117981287119e-08	0.0362257	0.000124427	0.640742	0.860903	0.218095	1
kaempferol	1	0.999992	0.0262369	0.880768	0.0222	0.794793	1	5.60964872500301e-10	0.209261	0.07954	0.318417	0.916636	0.336426	1
myricetin	0.999968	0.99985	0.105747	0.920776	0.864361	0.942271	0.999988	1.17440572525974e-10	0.638106	0.0147321	0.314574	0.89362	0.621886	1
isorhamnetin	0.997845	0.999033	0.0371747	0.492238	0.675886	0.444324	1	5.0625915138553995e-12	0.663157	0.891898	0.603854	0.580631	0.368351	0.999982
luteolin	0.999863	0.999799	0.0163053	0.857529	0.34541	0.791863	1	7.66946184800389e-16	0.191723	0.568081	0.571502	0.786743	0.267558	0.999999
apigenin	1	1	0.0715638	0.926204	0.0116171	0.684828	1	9.076245298532511e-10	0.00126432	0.00565961	0.537214	0.989013	0.167534	1
eriodictyol	0.919314	0.983227	0.00506242	0.997785	0.591992	1	1	1.03548921459896e-05	0.128792	0.0946629	0.464168	0.883564	0.869932	0.933777
hesperetin	0.943243	0.996196	0.0387546	0.305509	0.0438961	0.872694	1	0.00557869	0.537011	0.23975	0.890432	0.988239	0.0339052	0.999999
naringenin	0.969468	0.999944	9.88372155040807e-07	0.967739	0.510133	0.812741	1	0.00394251	0.604724	1.01971946248293e-05	0.859448	0.594927	0.873696	1
(-)-Epicatechin	0.863428	0.99677	1.2921259598679e-07	0.808086	0.12979	0.471171	1	0.377473	0.528095	0.99409	0.997645	0.698588	0.00800384	0.999804
(-)-Epicatechin-3-gallate	0.0672655	0.523966	0.605716	0.974337	0.0063935	1	0.999045	0.181522	1	0.888806	1	0.773276	0.634094	1
(-)-Epigallocatechin	0.0836175	0.910003	0.000913907	0.992912	0.186694	1	0.999917	0.109818	0.721935	0.511823	0.879608	0.895154	0.788522	0.863293
(-)-Epigallocatechin-3-gallate	1	0.999993	0.00020266	0.945928	0.174865	0.889236	1	8.64433706861018e-08	0.00725738	0.384875	0.589811	0.547838	0.0695353	1
Theaflavin	0.999776	0.965738	0.109135	0.918368	0.587135	0.959943	1	1.72398001245585e-11	0.785674	0.419188	0.649193	0.475433	0.2051	0.999954
flavonoid	0.999998	0.999996	0.000830188	0.968093	0.0497914	0.965123	1	1.56358098844137e-08	0.113278	4.5604455034087e-05	0.797399	0.758088	0.272157	1

## Sheet: ATC_2_p_value
Chemical Name	A01	A02	A03	A04	A05	A06	A07	A08	A10	A11	A14	A16	B01	B02	B05	C01	C02	C03	C04	C05	C07	C08	C09	C10	D01	D02	D03	D04	D05	D06	D07	D08	D09	D10	D11	G01	G02	G03	G04	H01	H02	H03	H05	J01	J02	J04	J05	L01	L02
quercetin	0.828738	0.841577	0.999996	0.95521	0.103583	0.983345	0.999994	0.454296	0.251452	0.905115	0.188701	0.188701	0.88065	0.714455	0.213588	0.527138	0.0778012	0.221067	0.692068	0.057174	0.100129	0.000653743	0.166598	0.0146364	0.980413	0.0469115	0.740369	0.317278	0.00857597	0.627417	0.867942	0.826164	0.39256	0.266541	0.764083	0.989579	0.285167	2.52402511760012e-09	0.754915	1	0.012133	0.143431	0.81216	1	0.370856	0.999983	0.360489	0.000680301	5.89648492761911e-08
kaempferol	0.811188	0.931707	0.999985	0.848234	0.29835	0.989978	0.995716	0.730204	0.759212	0.785546	0.690515	0.690515	0.980389	0.974039	0.160964	0.582291	0.20551	0.749336	0.67944	0.023943	0.231099	0.00649144	0.18393	0.0503309	0.806015	0.142878	0.853329	0.792113	0.19676	0.880317	0.704586	0.834858	0.40203	0.107091	0.547472	0.9804	0.484695	1.7865262741642602e-09	0.732132	1	0.00893448	0.0432106	0.683737	1	0.181998	0.99967	0.142438	5.69156336196611e-07	0.0020863
myricetin	0.728322	0.650162	0.999746	0.734667	0.187048	0.994702	0.999769	0.876426	0.130676	0.807595	0.856488	0.856488	0.896532	0.941537	0.425431	0.544917	0.238046	0.778316	0.948544	0.146048	0.869195	0.000232283	0.596506	0.00942183	0.612413	0.449373	1	0.63644	0.117056	0.961846	0.71091	0.948544	0.555545	0.03118	0.821061	0.981138	0.71942	0.127585	0.712886	1	0.140522	0.0723517	1	0.999999	0.0257266	0.996599	0.235844	1.6916462619111902e-09	0.204807
isorhamnetin	0.763799	0.494055	0.997007	0.763995	0.205338	0.939979	0.927934	1	0.659047	0.635234	0.647329	1	0.980163	0.782225	0.380452	0.476552	0.424443	0.928233	0.718105	0.0237167	0.26353	0.301513	0.151334	0.001011	0.891945	0.274108	0.551315	0.537911	0.513835	0.937097	0.154897	0.718105	1	0.0373503	0.449363	0.98858	0.32324	0.140145	0.492258	1	0.00274301	0.234606	1	1	0.229083	0.967885	0.942088	8.603285101127201e-10	0.067373
luteolin	0.616223	0.922881	0.999988	0.755383	0.0609721	0.970617	0.996029	0.619962	0.712355	0.715382	0.2853	0.104711	0.962563	0.948227	0.0854969	0.710972	0.0370772	0.906143	0.309516	0.038227	0.742632	0.139654	0.00421669	0.0127324	0.77616	0.463256	0.789168	0.864451	0.0294639	0.837184	0.610363	0.696935	0.2853	0.187737	0.732979	0.970713	0.316708	0.00214414	0.742632	0.998923	0.0692034	0.243625	0.606854	1	0.497538	0.999604	0.998819	2.9435230845664096e-11	7.45169856789139e-05
apigenin	0.785848	0.961314	0.999966	0.885102	0.353173	0.923932	0.999868	0.5184	0.697199	0.64872	0.4655	0.4655	0.991903	0.982393	0.413913	0.673362	0.0531971	0.729775	0.759931	0.0198625	0.481727	0.0356407	0.737018	0.00830496	0.89393	0.167282	0.597109	0.84431	0.0160648	0.865527	0.694179	0.959636	0.4655	0.163794	0.539727	0.985429	0.215595	9.48086810976153e-10	0.654987	1	0.00150927	0.0611224	0.322873	1	0.141768	0.999895	0.263272	5.54821691375954e-06	7.78806945853433e-05
eriodictyol	1	0.0791026	1	1	1	0.533704	0.756237	1	0.556124	1	1	1	0.797708	1	1	0.748202	0.608651	0.692598	0.502075	1	1	0.419779	0.0441089	1.09634144443344e-08	0.837812	1	1	1	1	1	0.718478	1	1	1	1	0.8959	1	0.173486	0.523389	1	1	1	1	0.999972	1	1	1	6.28926201592484e-06	0.468325
hesperetin	0.321463	0.634548	0.99905	1	0.266036	0.843242	0.977453	0.739207	0.0898053	0.766485	0.108927	0.3363	0.969013	0.52932	0.198703	0.577716	0.984108	0.88332	0.57072	0.0192216	0.962055	0.0222085	0.116402	1.97798191104857e-06	0.645815	0.318573	0.616945	0.352175	0.578325	0.0652988	0.439502	0.95397	0.712888	0.178549	0.606599	0.737613	0.0825966	0.00243029	0.612882	1	0.209412	0.30132	0.437566	1	0.57072	0.998295	0.778614	0.488459	4.95179031877274e-08
naringenin	0.539518	0.465197	0.972942	0.240602	0.078804	0.858635	0.994188	0.752973	0.297056	0.911939	0.353706	0.726986	0.974941	1	0.489591	0.0714624	0.387685	0.591971	0.181877	0.146064	0.0122497	0.0262589	0.0558444	5.38108645349256e-07	0.813437	0.329037	0.631493	0.656464	0.592764	0.996377	0.476705	0.821893	0.726986	0.0867174	0.976878	0.9911	0.229178	0.0220348	0.639299	1	0.0314949	0.698272	0.450475	1	0.361311	0.957406	0.955144	0.0268452	0.294259
(-)-Epicatechin	0.369882	0.54552	1	1	0.139112	0.887466	0.635994	1	0.417484	0.439301	0.182603	0.182603	0.825947	1	0.653154	0.065431	0.114215	0.411719	0.303282	0.024544	0.0508163	0.188505	0.0217303	3.92348883108628e-06	0.746691	1	0.463331	0.761544	0.0984653	0.860416	0.270079	0.583411	0.554857	0.320164	0.971747	0.753579	0.204251	0.0180665	0.616854	1	0.0037505	0.526222	1	1	0.303282	1	0.834117	0.861125	0.0276508
(-)-Epicatechin-3-gallate	0.384715	1	1	1	0.0990353	1	0.698886	1	0.000131245	1	0.115982	1	0.501863	1	0.148947	0.0276245	1	1	1	1	1	1	1	1	1	1	1	1	1	0.413499	1	1	0.115982	1	1	1	0.21879	3.18227748284078e-05	1	1	1	1	1	0.989659	1	1	1	0.221686	0.240801
(-)-Epigallocatechin	1	0.0212941	1	1	1	0.362067	1	1	0.00442868	0.513693	0.153427	1	0.609977	1	1	0.204999	1	1	0.336916	1	1	1	0.0797096	1.4710033045166202e-09	0.657584	1	1	1	1	1	1	1	1	1	1	0.736306	1	0.0527001	0.353789	1	1	1	1	1	1	1	0.707219	0.226603	0.310792
(-)-Epigallocatechin-3-gallate	0.585478	0.843319	0.999875	0.792354	0.0721177	0.990493	0.999934	0.624535	0.733387	0.976914	0.570455	0.316215	0.906971	0.943796	0.312874	0.222095	0.0360199	0.538502	0.57661	0.0568932	0.107878	0.000942421	0.172373	0.0019274	0.99362	0.212311	0.916958	0.395348	0.0290506	0.819189	0.760444	0.7377	0.316215	0.171218	0.621349	0.997935	0.0975228	7.91046724346003e-06	0.645927	0.999993	0.0160237	0.101982	0.775146	1	0.57661	0.999916	0.630079	9.9807434637802e-05	0.000412526
Theaflavin	0.73088	0.867982	1	0.745121	0.189188	0.930273	0.995848	0.654482	0.883661	0.388873	0.627192	1	0.625104	0.7638	0.355415	0.0625887	0.617514	0.983721	0.417	0.140084	0.233674	0.850444	0.764302	0.00975212	0.998254	0.261612	0.531741	0.825822	0.0232516	0.592611	0.620812	0.91232	0.244482	0.0885111	0.928252	0.999629	0.576023	0.00289235	0.72166	1	0.294357	0.597753	1	1	1	1	0.974114	1.28935617595356e-10	0.157371
flavonoid	0.83256	0.738044	0.999996	0.893567	0.140305	0.973809	0.999998	0.531828	0.18053	0.7595	0.245613	0.245613	0.905988	0.783765	0.282842	0.272516	0.0807661	0.35003	0.784189	0.05534	0.165819	0.000417058	0.258692	0.00259627	0.986915	0.0597073	0.788878	0.411175	0.0134818	0.7595	0.879536	0.888562	0.466807	0.23978	0.680876	0.997488	0.124638	8.7011211141734e-09	0.568257	1	0.0242072	0.190386	0.501904	1	0.332827	0.999981	0.464681	0.000100492	2.99247714323566e-07
[truncated: 32 more columns]

## Sheet: ATC_1_q_value
Chemical Name	A	B	C	D	G	H	J	L	M	N	P	R	S	V
quercetin	1	1	0.0157473	1	0.234462	1	1	1.60156e-06	0.223048	0.00174198	1	1	0.77627	1
kaempferol	1	1	0.17218	1	0.150387	1	1	2.35605e-08	0.75767	0.388451	1	1	1	1
myricetin	1	1	0.480454	1	1	1	1	6.16563e-09	1	0.106681	1	1	1	1
isorhamnetin	1	1	0.223048	1	1	1	1	5.31572e-10	1	1	1	1	1	1
luteolin	1	1	0.114137	1	1	1	1	1.61059e-13	0.718963	1	1	1	0.921101	1
apigenin	1	1	0.357819	1	0.0871279	1	1	3.17669e-08	0.013974	0.0495216	1	1	0.676578	1
eriodictyol	1	1	0.0483231	1	1	1	1	0.000167271	0.534428	0.44176	1	1	1	1
hesperetin	1	1	0.226068	1	0.242584	1	1	0.0495216	1	0.839125	1	1	0.21576	1
naringenin	1	1	1.88689e-05	1	1	1	1	0.0394251	1	0.000167271	1	1	1	1
(-)-Epicatechin	1	1	2.71346e-06	1	0.534428	1	1	1	1	1	1	1	0.0622521	1
(-)-Epicatechin-3-gallate	0.353144	1	1	1	0.0537054	1	1	0.705918	1	1	1	1	1	1
(-)-Epigallocatechin	0.399083	1	0.0106622	1	0.712832	1	1	0.480454	1	1	1	1	1	1
(-)-Epigallocatechin-3-gallate	1	1	0.00265992	1	0.692863	1	1	2.01701e-06	0.0586173	1	1	1	0.356157	1
Theaflavin	1	1	0.480454	1	1	1	1	1.20679e-09	1	1	1	1	0.755633	1
flavonoid	1	1	0.0102553	1	0.268107	1	1	4.69074e-07	0.485476	0.000684067	1	1	0.921822	1

## Sheet: ATC_2_q_value
Chemical Name	A01	A02	A03	A04	A05	A06	A07	A08	A10	A11	A14	A16	B01	B02	B05	C01	C02	C03	C04	C05	C07	C08	C09	C10	D01	D02	D03	D04	D05	D06	D07	D08	D09	D10	D11	G01	G02	G03	G04	H01	H02	H03	H05	J01	J02	J04	J05	L01	L02
quercetin	1	1	1	1	0.57731	1	1	1	0.863034	1	0.763664	0.763664	1	1	0.810969	1	0.482288	0.822701	1	0.40154	0.563224	0.0165479	0.734021	0.179629	1	0.365369	1	0.980896	0.123003	1	1	1	1	0.887251	1	1	0.919468	3.40743e-07	1	1	0.161776	0.676792	1	1	1	1	1	0.0168687	5.11731e-06
kaempferol	1	1	1	1	0.94894	1	1	1	1	1	1	1	1	1	0.719013	1	0.787679	1	1	0.242847	0.843198	0.0998367	0.762583	0.381122	1	0.676792	1	1	0.771171	1	1	1	1	0.586107	1	1	1	2.71329e-07	1	1	0.124775	0.350277	1	1	0.762415	1	0.676792	3.6396e-05	0.0429637
myricetin	1	1	1	1	0.763664	1	1	1	0.653378	1	1	1	1	1	1	1	0.854958	1	1	0.679955	1	0.00671963	1	0.130085	1	1	1	1	0.607793	1	1	1	1	0.270598	1	1	1	0.645901	1	1	0.676792	0.456193	1	1	0.248078	1	0.850298	2.71329e-07	0.787679
isorhamnetin	1	1	1	1	0.787679	1	1	1	1	1	1	1	1	1	1	1	1	1	1	0.242847	0.884501	0.954006	0.686084	0.0236225	1	0.898222	1	1	1	1	0.697035	1	1	0.310826	1	1	0.981842	0.676792	1	1	0.0504963	0.848353	1	1	0.838708	1	1	2.30385e-07	0.442477
luteolin	1	1	1	1	0.418342	1	1	1	1	1	0.919468	0.580929	1	1	0.511718	1	0.310681	1	0.971735	0.315958	1	0.676792	0.0721588	0.164573	1	1	1	1	0.261304	1	1	1	0.919468	0.763664	1	1	0.980896	0.0434189	1	1	0.449637	0.859721	1	1	1	1	1	3.57638e-08	0.0025868
apigenin	1	1	1	1	1	1	1	1	1	1	1	1	1	1	1	1	0.387033	1	1	0.223453	1	0.302821	1	0.123003	1	0.734021	1	1	0.19136	1	1	1	1	0.728974	1	1	0.815762	2.30385e-07	1	1	0.0339585	0.418342	0.981842	1	0.676792	1	0.884501	0.00024967	0.00262847
eriodictyol	1	0.485402	1	1	1	1	1	1	1	1	1	1	1	1	1	1	1	1	1	1	1	1	0.350277	1.21096e-06	1	1	1	1	1	1	1	1	1	1	1	1	1	0.747464	1	1	1	1	1	1	1	1	1	0.000272909	1
hesperetin	0.981842	1	1	1	0.887251	1	1	1	0.527118	1	0.588204	1	1	1	0.776282	1	1	1	1	0.218264	1	0.238791	0.607793	0.000109239	1	0.981842	1	1	1	0.432058	1	1	1	0.762415	1	1	0.496806	0.0461375	1	1	0.800114	0.954006	1	1	1	1	1	1	4.62802e-06
naringenin	1	1	1	0.855478	0.485402	1	1	1	0.947304	1	1	1	1	1	1	0.456193	1	1	0.762415	0.679955	0.161776	0.251217	0.401485	3.63223e-05	1	0.994478	1	1	1	1	1	1	1	0.516479	1	1	0.838708	0.238791	1	1	0.271392	1	1	1	1	1	1	0.252845	0.941168
(-)-Epicatechin	1	1	1	1	0.676792	1	1	1	1	1	0.762415	0.762415	1	1	1	0.432058	0.607793	1	0.95463	0.242847	0.381122	0.763664	0.237859	0.000191818	1	1	1	1	0.559043	1	0.891702	1	1	0.981842	1	1	0.787679	0.211065	1	1	0.0660415	1	1	1	0.95463	1	1	1	0.255618
(-)-Epicatechin-3-gallate	1	1	1	1	0.559665	1	1	1	0.00408877	1	0.607793	1	1	1	0.683614	0.255618	1	1	1	1	1	1	1	1	1	1	1	1	1	1	1	1	0.607793	1	1	1	0.819832	0.0011372	1	1	1	1	1	1	1	1	1	0.822701	0.855478
(-)-Epigallocatechin	1	0.235203	1	1	1	1	1	1	0.0737103	1	0.692987	1	1	1	1	0.787679	1	1	1	1	1	1	0.486669	2.71329e-07	1	1	1	1	1	1	1	1	1	1	1	1	1	0.386827	1	1	1	1	1	1	1	1	1	0.83431	0.973229
(-)-Epigallocatechin-3-gallate	1	1	1	1	0.456193	1	1	1	1	1	1	0.980896	1	1	0.97723	0.822701	0.303917	1	1	0.40154	0.587766	0.0224518	0.747464	0.041084	1	0.808644	1	1	0.261304	1	1	1	0.980896	0.747464	1	1	0.556292	0.000320374	1	1	0.19136	0.571005	1	1	1	1	1	0.0032131	0.0112606
Theaflavin	1	1	1	1	0.763664	1	1	1	1	1	1	1	1	1	1	0.422474	1	1	1	0.676792	0.847504	1	1	0.133133	1	0.882941	1	1	0.242847	1	1	1	0.859721	0.52459	1	1	1	0.0524443	1	1	0.941168	1	1	1	1	1	1	7.83284e-08	0.705555
flavonoid	1	1	1	1	0.676792	1	1	1	0.762415	1	0.859721	0.859721	1	1	0.918858	0.897309	0.490654	1	1	0.400227	0.734021	0.0112606	0.882896	0.0485303	1	0.414539	1	1	0.170629	1	1	1	1	0.855478	1	1	0.633619	1.05719e-06	1	1	0.242847	0.76408	1	1	1	1	1	0.0032131	2.42391e-05
[truncated: 32 more columns]
