# Supplementary material for: A comprehensive multi-evidence framework for network pharmacology-based prediction of dietary flavonoid effects
Source: Front Nutr. 2026 Apr 14;13:1792521. doi: 10.3389/fnut.2026.1792521 (PMC13120915; doi:10.3389/fnut.2026.1792521)
Supplement: Supplementary file 2 [file Table_2.xlsx]

## Sheet: Supported_Predictions
Food	ATC	Association_correlation	Number of supporting paper	Top5_percent	Epidemiological_Supported	In_assessment_dataset
Onions, sweet, raw (Allium cepa)	C08	0.765271	1	TRUE	TRUE	TRUE
Tomatoes, red, ripe, raw, year round average (Lycopersicon esculentum)	N05	0.763401	3	TRUE	TRUE	TRUE
Tomatoes, red, ripe, raw, year round average (Lycopersicon esculentum)	R06	0.691746	2	TRUE	TRUE	TRUE
Alcoholic beverage, wine, berry, colored	C08	0.682721	1	TRUE	TRUE	TRUE
Beans, kidney, red, mature seeds, cooked, boiled, without salt	C08	0.676598	1	TRUE	TRUE	TRUE
Garlic, raw (Allium sativum)	C08	0.676598	8	TRUE	TRUE	TRUE
Plum, yellow, whole, raw (Prunus domestica)	C08	0.668838	1	TRUE	TRUE	TRUE
Honey, mixed varieties (samples obtained in Argentina, Australia, Italy, Portugaul and Spain)	J02	0.6654	1	TRUE	TRUE	TRUE
Juice, tomato, canned, without salt added	C08	0.658228	5	TRUE	TRUE	TRUE
Onions, raw (Allium cepa)	L04	0.652292	1	TRUE	TRUE	TRUE
Chard, swiss, white leaf, raw (Beta vulgaris subsp. vulagaris)	C08	0.652105	1	TRUE	TRUE	TRUE
Chard, swiss, red and white stems, raw (Beta vulgaris subsp. Vulagaris)	C08	0.645982	1	TRUE	TRUE	TRUE
Chard, swiss, red leaf, raw (Beta vulgaris subsp. Vulagaris)	C08	0.645982	1	TRUE	TRUE	TRUE
Tomatoes, red, ripe, raw, year round average (Lycopersicon esculentum)	C08	0.636627	5	TRUE	TRUE	TRUE
Chicory greens, raw (Cichorium intybus)	M01	0.635927	1	TRUE	TRUE	TRUE
Lettuce, iceberg (includes crisphead types), raw (Lactuca sativa var. capitata)	M05	0.635457	1	TRUE	TRUE	TRUE
Honey, mixed varieties (samples obtained in Argentina, Australia, Italy, Portugaul and Spain)	L04	0.626364	1	TRUE	TRUE	TRUE
Strawberries, frozen, unsweetened	M05	0.625166	1	TRUE	TRUE	TRUE
Cranberry sauce, canned, sweetened	C08	0.621461	3	TRUE	TRUE	TRUE
Cabbage, cooked, boiled, drained, without salt	M02	0.621008	2	TRUE	TRUE	TRUE
Cherries, sour, red, raw (Prunus cerasus)	H02	0.619385	4	TRUE	TRUE	TRUE
Strawberries, frozen, unsweetened	C08	0.617969	3	TRUE	TRUE	TRUE
Cranberries, dried, sweetened (Includes foods for USDA's Food Distribution Program)	C08	0.616325	3	TRUE	TRUE	TRUE
Cranberry juice cocktail, bottled	C08	0.616325	3	TRUE	TRUE	TRUE
Tomatoes, red, ripe, canned, packed in tomato juice	C08	0.616325	5	TRUE	TRUE	TRUE
Capers, canned (Capparis spinosa)	D02	0.616259	1	TRUE	TRUE	TRUE
Chia seeds, raw	D02	0.616259	1	TRUE	TRUE	TRUE
Tomato products, canned, puree, without salt added	D02	0.616259	3	TRUE	TRUE	TRUE
Tomatoes, yellow, raw (Lycopersicon esculentum)	D02	0.616259	3	TRUE	TRUE	TRUE
Drumstick (horseradish tree) leaves, raw (Moringa oleifera)	D02	0.615374	1	TRUE	TRUE	TRUE
Oranges, raw, all commercial varieties (Citrus sinensis)	C08	0.614024	2	TRUE	TRUE	TRUE
Onions, young green, tops only (Allium cepa)	M05	0.613855	1	TRUE	TRUE	TRUE
Plum, red, whole, raw	M05	0.613816	6	TRUE	TRUE	TRUE
Blueberries, frozen, unsweetened	M01	0.612167	2	TRUE	TRUE	TRUE
Juice, black Currant	C08	0.61012	3	TRUE	TRUE	TRUE
Onions, raw (Allium cepa)	R06	0.609151	1	TRUE	TRUE	TRUE
Capers, raw	D02	0.608966	1	TRUE	TRUE	TRUE
Soybeans, green, raw (Glycine max)	D02	0.608966	1	TRUE	TRUE	TRUE

## Sheet: Unsupported_Predictions
Food	ATC	Association_correlation	Number of supporting paper	Top5_percent	Epidemiological_Supported	In_assessment_dataset	Rank
Sauerkraut, canned, solids and liquids	H03	0.76726	0	TRUE	FALSE	TRUE	1
Onions, sweet, raw (Allium cepa)	P03	0.754929	0	TRUE	FALSE	TRUE	2
Rutabagas, raw (Brassica napus var. napobrassica)	H03	0.754876	0	TRUE	FALSE	TRUE	3
Parsley, fresh (Petroselinum crispum)	H03	0.753801	0	TRUE	FALSE	TRUE	4
Cabbage, savoy, raw (Brassica oleracea (Capitata Group))	H03	0.748656	0	TRUE	FALSE	TRUE	5
Corn poppy, leaves	H03	0.740296	0	TRUE	FALSE	TRUE	6
Annual saw-thistle, leaves	L04	0.733601	0	TRUE	FALSE	TRUE	7
Cabbage, chinese (pak-choi), raw (Brassica rapa (Chinensis Group))	H03	0.73322	0	TRUE	FALSE	TRUE	8
Lettuce, iceberg (includes crisphead types), raw (Lactuca sativa var. capitata)	H03	0.73322	0	TRUE	FALSE	TRUE	9
Cabbage, chinese (pe-tsai), raw (Brassica rapa (Pekinensis Group))	H03	0.73174	0	TRUE	FALSE	TRUE	10
Cabbage, savoy, raw (Brassica oleracea (Capitata Group))	L04	0.724867	0	TRUE	FALSE	TRUE	11
Cabbage, Chinese, choi-sum, raw	H03	0.722929	0	TRUE	FALSE	TRUE	12
Strawberries, frozen, unsweetened	H03	0.722929	0	TRUE	FALSE	TRUE	13
Cabbage, chinese (pak-choi), cooked, boiled, drained, without salt	H03	0.722159	0	TRUE	FALSE	TRUE	14
Cabbage, chinese (pak-choi), cooked, boiled, drained, without salt	L04	0.721415	0	TRUE	FALSE	TRUE	15
Celery, raw (Apium graveolens)	L04	0.710256	0	TRUE	FALSE	TRUE	16
Rutabagas, raw (Brassica napus var. napobrassica)	J02	0.709841	0	TRUE	FALSE	TRUE	17
Onions, red, raw	H03	0.708962	0	TRUE	FALSE	TRUE	18
Juice, Cranberry cocktail, bottled	S02	0.70757	0	TRUE	FALSE	TRUE	19
Cabbage, savoy, raw (Brassica oleracea (Capitata Group))	M05	0.707493	0	TRUE	FALSE	TRUE	20
Oranges, raw, all commercial varieties (Citrus sinensis)	N03	0.703405	0	TRUE	FALSE	TRUE	21
Annual saw-thistle, leaves	H03	0.702575	0	TRUE	FALSE	TRUE	22
Lettuce, iceberg (includes crisphead types), raw (Lactuca sativa var. capitata)	P03	0.702347	0	TRUE	FALSE	TRUE	23
Watercress, raw (Nasturtium officinale)	H03	0.702347	0	TRUE	FALSE	TRUE	24
Yardlong bean, cooked, boiled, drained, without salt	H03	0.702347	0	TRUE	FALSE	TRUE	25
Oranges, raw, navels (Citrus sinensis)	N03	0.69948	0	TRUE	FALSE	TRUE	26
Cabbage, chinese (pak-choi), raw (Brassica rapa (Chinensis Group))	L04	0.699253	0	TRUE	FALSE	TRUE	27
Celery, raw (Apium graveolens)	S02	0.697258	0	TRUE	FALSE	TRUE	28
Celery, raw (Apium graveolens)	M05	0.696808	0	TRUE	FALSE	TRUE	29
Plum, red, whole, raw	H03	0.694787	0	TRUE	FALSE	TRUE	30
Onions, raw (Allium cepa)	H03	0.694294	0	TRUE	FALSE	TRUE	31
Parsley, fresh (Petroselinum crispum)	L04	0.694131	0	TRUE	FALSE	TRUE	32
Celery, raw (Apium graveolens)	G03	0.693739	0	TRUE	FALSE	TRUE	33
Sweet potato leaves, raw (Ipomoea batatas)	H03	0.692057	0	TRUE	FALSE	TRUE	34
Onions, red, raw	J02	0.691575	0	TRUE	FALSE	TRUE	35
Cabbage, raw (Brassica oleracea (Capitata Group))	G03	0.688233	0	TRUE	FALSE	TRUE	36
Cauliflower, raw (Brassica oleracea (Botrytis Group))	G03	0.688233	0	TRUE	FALSE	TRUE	37
Chicory greens, raw (Cichorium intybus)	G03	0.688233	0	TRUE	FALSE	TRUE	38
Honey, mixed varieties (samples obtained in Argentina, Australia, Italy, Portugaul and Spain)	H03	0.687887	0	TRUE	FALSE	TRUE	39
Cabbage, chinese (pak-choi), raw (Brassica rapa (Chinensis Group))	M05	0.686911	0	TRUE	FALSE	TRUE	40
Parsley, fresh (Petroselinum crispum)	J02	0.686347	0	TRUE	FALSE	TRUE	41
Celery, raw (Apium graveolens)	M01	0.68548	0	TRUE	FALSE	TRUE	42
Water spinach	H03	0.685362	0	TRUE	FALSE	TRUE	43
Queen Anne's Lace, leaves, raw	L04	0.683885	0	TRUE	FALSE	TRUE	44
Carob kibbles	C08	0.682721	0	TRUE	FALSE	TRUE	45
Cashew apple, raw	C08	0.682721	0	TRUE	FALSE	TRUE	46
Cabbage, chinese (pak-choi), raw (Brassica rapa (Chinensis Group))	P03	0.681766	0	TRUE	FALSE	TRUE	47
Watercress, raw (Nasturtium officinale)	P03	0.681766	0	TRUE	FALSE	TRUE	48
Yardlong bean, cooked, boiled, drained, without salt	P03	0.681766	0	TRUE	FALSE	TRUE	49
Corn poppy, leaves	J02	0.681108	0	TRUE	FALSE	TRUE	50
Cabbage, cooked, boiled, drained, without salt	H03	0.680696	0	TRUE	FALSE	TRUE	51
Jams and preserves, grape	H03	0.680696	0	TRUE	FALSE	TRUE	52
Jams and preserves, guava	H03	0.680696	0	TRUE	FALSE	TRUE	53
Sweet potato, raw, unprepared (Ipomoea batatas)	H03	0.680696	0	TRUE	FALSE	TRUE	54
Taro leaves, raw (Colocasia esculenta)	H03	0.680696	0	TRUE	FALSE	TRUE	55
Plum, red, whole, raw	P03	0.679115	0	TRUE	FALSE	TRUE	56
Sauerkraut, canned, solids and liquids	J02	0.677606	0	TRUE	FALSE	TRUE	57
Onions, young green, tops only (Allium cepa)	H03	0.677452	0	TRUE	FALSE	TRUE	58
Carob fiber (Caromax)	C08	0.676598	0	TRUE	FALSE	TRUE	59
Cowpeas, black seed cultivar, mature seeds, raw (Vigna unguiculata Subsp. Sinensis)	C08	0.676598	0	TRUE	FALSE	TRUE	60
Currants, white, raw	C08	0.676598	0	TRUE	FALSE	TRUE	61
Goji berry (wolfberry), dried	C08	0.676598	0	TRUE	FALSE	TRUE	62
Pitanga, (surinam-cherry), raw (Eugenia uniflora)	C08	0.676598	0	TRUE	FALSE	TRUE	63
Water spinach	P03	0.675056	0	TRUE	FALSE	TRUE	64
Queen Anne's Lace, leaves, raw	S02	0.674381	0	TRUE	FALSE	TRUE	65
Cabbage, Chinese, choi-sum, raw	P03	0.671475	0	TRUE	FALSE	TRUE	66
Strawberries, frozen, unsweetened	P03	0.671475	0	TRUE	FALSE	TRUE	67
Sweet potato leaves, raw (Ipomoea batatas)	P03	0.671475	0	TRUE	FALSE	TRUE	68
Juice, grape, canned or bottled, unsweetened, without added ascorbic acid	S02	0.671258	0	TRUE	FALSE	TRUE	69
Juniper berries, green, unripe (Juniperus communis)	S02	0.670474	0	TRUE	FALSE	TRUE	70
Juniper berries, ripe (Juniperus communis)	S02	0.670474	0	TRUE	FALSE	TRUE	71
Grapefruit, raw, pink and red, all areas (Citrus paradisi)	N03	0.670234	0	TRUE	FALSE	TRUE	72
Cranberry sauce, canned, sweetened	H03	0.669903	0	TRUE	FALSE	TRUE	73
Cabbage, raw (Brassica oleracea (Capitata Group))	M05	0.669157	0	TRUE	FALSE	TRUE	74
Cauliflower, raw (Brassica oleracea (Botrytis Group))	M05	0.669157	0	TRUE	FALSE	TRUE	75
Chicory greens, raw (Cichorium intybus)	M05	0.669157	0	TRUE	FALSE	TRUE	76
Corn poppy, leaves	L04	0.668701	0	TRUE	FALSE	TRUE	77
Parsley, fresh (Petroselinum crispum)	M02	0.668517	0	TRUE	FALSE	TRUE	78
Queen Anne's Lace, leaves, raw	M01	0.668517	0	TRUE	FALSE	TRUE	79
Mangos, raw (Mangifera indica)	H03	0.666392	0	TRUE	FALSE	TRUE	80
Cabbage, savoy, raw (Brassica oleracea (Capitata Group))	P03	0.66633	0	TRUE	FALSE	TRUE	81
Annual saw-thistle, leaves	M05	0.665855	0	TRUE	FALSE	TRUE	82
Cabbage, savoy, raw (Brassica oleracea (Capitata Group))	M01	0.663394	0	TRUE	FALSE	TRUE	83
Lettuce, green leaf, raw (Lactuca sativa var. crispa)	M01	0.663394	0	TRUE	FALSE	TRUE	84
Onions, sweet, raw (Allium cepa)	H03	0.662173	0	TRUE	FALSE	TRUE	85
Cabbage, chinese (pe-tsai), raw (Brassica rapa (Pekinensis Group))	L04	0.661821	0	TRUE	FALSE	TRUE	86
Cranberries, dried, sweetened (Includes foods for USDA's Food Distribution Program)	H03	0.659597	0	TRUE	FALSE	TRUE	87
Cranberry juice cocktail, bottled	H03	0.659597	0	TRUE	FALSE	TRUE	88
Raspberries, red, frozen	H03	0.659597	0	TRUE	FALSE	TRUE	89
Tomatoes, red, ripe, canned, packed in tomato juice	H03	0.659597	0	TRUE	FALSE	TRUE	90
Lettuce, iceberg (includes crisphead types), raw (Lactuca sativa var. capitata)	L04	0.658271	0	TRUE	FALSE	TRUE	91
Dock, raw (Rumex spp.)	C08	0.658228	0	TRUE	FALSE	TRUE	92
Nalta jute, raw	C08	0.658228	0	TRUE	FALSE	TRUE	93
Sauerkraut, canned, solids and liquids	P03	0.656464	0	TRUE	FALSE	TRUE	94
Currants, european black, raw (Ribes nigrum)	J02	0.655267	0	TRUE	FALSE	TRUE	95
Cabbage, raw (Brassica oleracea (Capitata Group))	L04	0.655198	0	TRUE	FALSE	TRUE	96
Cauliflower, raw (Brassica oleracea (Botrytis Group))	L04	0.655198	0	TRUE	FALSE	TRUE	97
Chicory greens, raw (Cichorium intybus)	L04	0.655198	0	TRUE	FALSE	TRUE	98
Water spinach	L04	0.654126	0	TRUE	FALSE	TRUE	99
Cabbage, chinese (pak-choi), raw (Brassica rapa (Chinensis Group))	M01	0.653149	0	TRUE	FALSE	TRUE	100
Onions, raw (Allium cepa)	J02	0.652197	0	TRUE	FALSE	TRUE	101
Leeks, (bulb and lower leaf-portion), raw (Allium ampeloprasum)	C08	0.652105	0	TRUE	FALSE	TRUE	102
Plum, red, whole, raw	M01	0.650119	0	TRUE	FALSE	TRUE	103
Cranberries, dried, sweetened (Includes foods for USDA's Food Distribution Program)	P03	0.64929	0	TRUE	FALSE	TRUE	104
Cranberry juice cocktail, bottled	P03	0.64929	0	TRUE	FALSE	TRUE	105
Raspberries, red, frozen	P03	0.64929	0	TRUE	FALSE	TRUE	106
Tomatoes, red, ripe, canned, packed in tomato juice	P03	0.64929	0	TRUE	FALSE	TRUE	107
Lettuce, green leaf, raw (Lactuca sativa var. crispa)	S02	0.648739	0	TRUE	FALSE	TRUE	108
Cabbage, chinese (pak-choi), cooked, boiled, drained, without salt	M05	0.648719	0	TRUE	FALSE	TRUE	109
Juice, grape, canned or bottled, unsweetened, without added ascorbic acid	J02	0.648318	0	TRUE	FALSE	TRUE	110
Lettuce, iceberg (includes crisphead types), raw (Lactuca sativa var. capitata)	M01	0.648026	0	TRUE	FALSE	TRUE	111
Peas, green, frozen, cooked, boiled, drained, without salt	L04	0.648026	0	TRUE	FALSE	TRUE	112
Mangos, raw (Mangifera indica)	J02	0.645816	0	TRUE	FALSE	TRUE	113
Parsley, fresh (Petroselinum crispum)	M05	0.645748	0	TRUE	FALSE	TRUE	114
Queen Anne's Lace, leaves, raw	H03	0.645748	0	TRUE	FALSE	TRUE	115
Nuts, almonds (Prunus dulcis)	A02	0.645417	0	TRUE	FALSE	TRUE	116
Plum, red, whole, raw	L04	0.644918	0	TRUE	FALSE	TRUE	117
Sweet potato leaves, raw (Ipomoea batatas)	C08	0.643611	0	TRUE	FALSE	TRUE	118
Lettuce, green leaf, raw (Lactuca sativa var. crispa)	L04	0.642903	0	TRUE	FALSE	TRUE	119
Cabbage, chinese (pe-tsai), raw (Brassica rapa (Pekinensis Group))	M05	0.641561	0	TRUE	FALSE	TRUE	120
Water spinach	M05	0.641561	0	TRUE	FALSE	TRUE	121
Cabbage, chinese (pak-choi), cooked, boiled, drained, without salt	J02	0.640756	0	TRUE	FALSE	TRUE	122
Blueberries, frozen, unsweetened	H03	0.640603	0	TRUE	FALSE	TRUE	123
Blueberries, frozen, unsweetened	P03	0.640603	0	TRUE	FALSE	TRUE	124
Lettuce, green leaf, raw (Lactuca sativa var. crispa)	H03	0.640603	0	TRUE	FALSE	TRUE	125
Lettuce, green leaf, raw (Lactuca sativa var. crispa)	P03	0.640603	0	TRUE	FALSE	TRUE	126
Peas, green, frozen, cooked, boiled, drained, without salt	H03	0.640603	0	TRUE	FALSE	TRUE	127
Queen Anne's Lace, leaves, raw	M05	0.640603	0	TRUE	FALSE	TRUE	128
Tomatoes, cherry, raw	N05	0.639859	0	TRUE	FALSE	TRUE	129
Juice, tangerine, frozen concentrate, sweetened, diluted with 3 volume water	N03	0.639156	0	TRUE	FALSE	TRUE	130
Kale, Chinese, raw	N05	0.638157	0	TRUE	FALSE	TRUE	131
Cabbage, Chinese, choi-sum, raw	L04	0.637781	0	TRUE	FALSE	TRUE	132
Strawberries, frozen, unsweetened	L04	0.637781	0	TRUE	FALSE	TRUE	133
Onions, red, raw	L04	0.637689	0	TRUE	FALSE	TRUE	134
Rutabagas, raw (Brassica napus var. napobrassica)	N05	0.636627	0	TRUE	FALSE	TRUE	135
Cabbage, raw (Brassica oleracea (Capitata Group))	M01	0.635927	0	TRUE	FALSE	TRUE	136
Cauliflower, raw (Brassica oleracea (Botrytis Group))	M01	0.635927	0	TRUE	FALSE	TRUE	137
Onions, young green, tops only (Allium cepa)	L04	0.635927	0	TRUE	FALSE	TRUE	138
Onions, young green, tops only (Allium cepa)	J02	0.634682	0	TRUE	FALSE	TRUE	139
Dill weed, fresh (Anethum graveolens)	R06	0.633871	0	TRUE	FALSE	TRUE	140
Water spinach	M01	0.633604	0	TRUE	FALSE	TRUE	141
Cabbage, chinese (pe-tsai), raw (Brassica rapa (Pekinensis Group))	J02	0.632902	0	TRUE	FALSE	TRUE	142
Parsley, fresh (Petroselinum crispum)	M01	0.632658	0	TRUE	FALSE	TRUE	143
Annual saw-thistle, leaves	P03	0.631583	0	TRUE	FALSE	TRUE	144
Eggplant, long, cooked	H03	0.631535	0	TRUE	FALSE	TRUE	145
Peas, green, frozen, cooked, boiled, drained, without salt	M05	0.630312	0	TRUE	FALSE	TRUE	146
Cranberry sauce, canned, sweetened	P03	0.628678	0	TRUE	FALSE	TRUE	147
Lettuce, iceberg (includes crisphead types), raw (Lactuca sativa var. capitata)	N05	0.628226	0	TRUE	FALSE	TRUE	148
Watercress, raw (Nasturtium officinale)	C08	0.628226	0	TRUE	FALSE	TRUE	149
Yardlong bean, cooked, boiled, drained, without salt	C08	0.628226	0	TRUE	FALSE	TRUE	150
Rutabagas, raw (Brassica napus var. napobrassica)	P03	0.62768	0	TRUE	FALSE	TRUE	151
Sauerkraut, canned, solids and liquids	N05	0.626685	0	TRUE	FALSE	TRUE	152
Cabbage, cooked, boiled, drained, without salt	L04	0.626162	0	TRUE	FALSE	TRUE	153
Jams and preserves, grape	L04	0.626162	0	TRUE	FALSE	TRUE	154
Jams and preserves, guava	L04	0.626162	0	TRUE	FALSE	TRUE	155
Sweet potato, raw, unprepared (Ipomoea batatas)	L04	0.626162	0	TRUE	FALSE	TRUE	156
Taro leaves, raw (Colocasia esculenta)	L04	0.626162	0	TRUE	FALSE	TRUE	157
Eggplant, long, cooked	M02	0.625996	0	TRUE	FALSE	TRUE	158
Cabbage, raw (Brassica oleracea (Capitata Group))	S02	0.625603	0	TRUE	FALSE	TRUE	159
Cauliflower, raw (Brassica oleracea (Botrytis Group))	S02	0.625603	0	TRUE	FALSE	TRUE	160
Chicory greens, raw (Cichorium intybus)	S02	0.625603	0	TRUE	FALSE	TRUE	161
Oregano, fresh	D05	0.625603	0	TRUE	FALSE	TRUE	162
Cabbage, Chinese, choi-sum, raw	M05	0.625166	0	TRUE	FALSE	TRUE	163
Onions, red, raw	R06	0.623771	0	TRUE	FALSE	TRUE	164
Peas, green, frozen, cooked, boiled, drained, without salt	S02	0.623097	0	TRUE	FALSE	TRUE	165
Corn poppy, leaves	P03	0.622633	0	TRUE	FALSE	TRUE	166
Eggplant, long, cooked	J02	0.621836	0	TRUE	FALSE	TRUE	167
Papayas, raw (Carica papaya)	H03	0.621532	0	TRUE	FALSE	TRUE	168
Jams and preserves, grape	M02	0.621008	0	TRUE	FALSE	TRUE	169
Jams and preserves, guava	M02	0.621008	0	TRUE	FALSE	TRUE	170
Sweet potato, raw, unprepared (Ipomoea batatas)	M02	0.621008	0	TRUE	FALSE	TRUE	171
Taro leaves, raw (Colocasia esculenta)	M02	0.621008	0	TRUE	FALSE	TRUE	172
Peppers, hot chili, green, raw (Capsicum frutescens)	D05	0.620091	0	TRUE	FALSE	TRUE	173
Peas, green, frozen, cooked, boiled, drained, without salt	P03	0.620021	0	TRUE	FALSE	TRUE	174
Papayas, raw (Carica papaya)	L04	0.618794	0	TRUE	FALSE	TRUE	175
Papayas, raw (Carica papaya)	M02	0.618794	0	TRUE	FALSE	TRUE	176
Cabbage, Chinese, choi-sum, raw	C08	0.617969	0	TRUE	FALSE	TRUE	177
Queen Anne's Lace, leaves, raw	C02	0.617969	0	TRUE	FALSE	TRUE	178
Sweet potato leaves, raw (Ipomoea batatas)	N05	0.617969	0	TRUE	FALSE	TRUE	179
Peas, green, frozen, cooked, boiled, drained, without salt	M01	0.61729	0	TRUE	FALSE	TRUE	180
Watercress, raw (Nasturtium officinale)	L04	0.61729	0	TRUE	FALSE	TRUE	181
Yardlong bean, cooked, boiled, drained, without salt	L04	0.61729	0	TRUE	FALSE	TRUE	182
Cabbage, raw (Brassica oleracea (Capitata Group))	P03	0.61662	0	TRUE	FALSE	TRUE	183
Cauliflower, raw (Brassica oleracea (Botrytis Group))	P03	0.61662	0	TRUE	FALSE	TRUE	184
Chicory greens, raw (Cichorium intybus)	P03	0.61662	0	TRUE	FALSE	TRUE	185
Oranges, raw, all commercial varieties (Citrus sinensis)	N05	0.616461	0	TRUE	FALSE	TRUE	186
Raspberries, red, frozen	C08	0.616325	0	TRUE	FALSE	TRUE	187
Acerola, (west indian cherry), raw (Malpighia emarginata)	D02	0.616259	0	TRUE	FALSE	TRUE	188
Beans, snap, green, canned, regular pack, drained solids	D02	0.616259	0	TRUE	FALSE	TRUE	189
Beans, snap, green, frozen, all styles, unprepared	D02	0.616259	0	TRUE	FALSE	TRUE	190
Beans, snap, yellow, cooked, boiled, drained, without salt	D02	0.616259	0	TRUE	FALSE	TRUE	191
Broadbeans (fava beans), mature seeds, canned	D02	0.616259	0	TRUE	FALSE	TRUE	192
Broccoli, cooked, boiled, drained, without salt	D02	0.616259	0	TRUE	FALSE	TRUE	193
Cabbage, napa, raw	D02	0.616259	0	TRUE	FALSE	TRUE	194
Catsup	D02	0.616259	0	TRUE	FALSE	TRUE	195
Chokeberry, raw	D02	0.616259	0	TRUE	FALSE	TRUE	196
Gooseberries, raw (Ribes spp.)	D02	0.616259	0	TRUE	FALSE	TRUE	197
Jams and preserves, peach	D02	0.616259	0	TRUE	FALSE	TRUE	198
Jams and preserves, raspberry	D02	0.616259	0	TRUE	FALSE	TRUE	199
Lettuce, butterhead (includes boston and bibb types), raw (Lactuca sativa var. capitata)	D02	0.616259	0	TRUE	FALSE	TRUE	200
Lingonberries (cowberries), raw	D02	0.616259	0	TRUE	FALSE	TRUE	201
Locust bean powder	D02	0.616259	0	TRUE	FALSE	TRUE	202
Lovage, leaves, raw	D02	0.616259	0	TRUE	FALSE	TRUE	203
Nectarines, without skin, raw (Prunus persica var. nucipersica)	D02	0.616259	0	TRUE	FALSE	TRUE	204
Onion, spring, red, leaves	D02	0.616259	0	TRUE	FALSE	TRUE	205
Onions, cooked, boiled, drained, without salt	D02	0.616259	0	TRUE	FALSE	TRUE	206
Onions, spring or scallions (includes tops and bulb), raw (Allium cepa or Allium fistulosum)	D02	0.616259	0	TRUE	FALSE	TRUE	207
Pako fern, steamed (Athyrium esculentum)	D02	0.616259	0	TRUE	FALSE	TRUE	208
Radish leaves, raw	D02	0.616259	0	TRUE	FALSE	TRUE	209
Sauce, pasta, spaghetti/marinara, ready-to-serve	D02	0.616259	0	TRUE	FALSE	TRUE	210
Sauerkraut, canned, solids and liquids	D02	0.616259	0	TRUE	FALSE	TRUE	211
Watercress, steamed	D02	0.616259	0	TRUE	FALSE	TRUE	212
Mizuna (Japanese mustard)	D02	0.615374	0	TRUE	FALSE	TRUE	213
Rocket, wild, raw (Diplotaxis tenuifolia)	D02	0.615374	0	TRUE	FALSE	TRUE	214
Lotus root, raw (Nelumbo nucifera)	C08	0.614579	0	TRUE	FALSE	TRUE	215
Peppers, hot chili, green, raw (Capsicum frutescens)	S02	0.614579	0	TRUE	FALSE	TRUE	216
Cabbage, chinese (pe-tsai), raw (Brassica rapa (Pekinensis Group))	P03	0.613219	0	TRUE	FALSE	TRUE	217
Cabbage, cooked, boiled, drained, without salt	J02	0.612314	0	TRUE	FALSE	TRUE	218
Jams and preserves, grape	J02	0.612314	0	TRUE	FALSE	TRUE	219
Jams and preserves, guava	J02	0.612314	0	TRUE	FALSE	TRUE	220
Sweet potato, raw, unprepared (Ipomoea batatas)	J02	0.612314	0	TRUE	FALSE	TRUE	221
Taro leaves, raw (Colocasia esculenta)	J02	0.612314	0	TRUE	FALSE	TRUE	222
Cabbage, savoy, raw (Brassica oleracea (Capitata Group))	G03	0.612167	0	TRUE	FALSE	TRUE	223
Bee Pollen	R06	0.611823	0	TRUE	FALSE	TRUE	224
Sweet potato leaves, cooked, steamed, without salt	R06	0.611823	0	TRUE	FALSE	TRUE	225
Buckwheat groats, roasted, dry	D05	0.61012	0	TRUE	FALSE	TRUE	226
Celery, Chinese, raw	S02	0.61012	0	TRUE	FALSE	TRUE	227
Hawthorn leaves, raw	D05	0.61012	0	TRUE	FALSE	TRUE	228
Oil, olive, salad or cooking	S02	0.61012	0	TRUE	FALSE	TRUE	229
Sage, fresh	S02	0.61012	0	TRUE	FALSE	TRUE	230
Spices, celery seed (Apium graveolens)	S02	0.61012	0	TRUE	FALSE	TRUE	231
Thyme, fresh (Thymus vulgaris)	S02	0.61012	0	TRUE	FALSE	TRUE	232
Parsley, fresh (Petroselinum crispum)	P03	0.60973	0	TRUE	FALSE	TRUE	233
Arugula, raw (Eruca sativa)	D02	0.609189	0	TRUE	FALSE	TRUE	234
Plum, red, whole, raw	N05	0.609181	0	TRUE	FALSE	TRUE	235
Celery, raw (Apium graveolens)	C02	0.609067	0	TRUE	FALSE	TRUE	236
Bay leaves, fresh (Laurus nobilis)	D02	0.608966	0	TRUE	FALSE	TRUE	237
Broccoli, frozen, chopped, unprepared	D02	0.608966	0	TRUE	FALSE	TRUE	238
Cucumber, with peel, raw (Cucumis sativus)	D02	0.608966	0	TRUE	FALSE	TRUE	239
Garlic chives, raw	D02	0.608966	0	TRUE	FALSE	TRUE	240
Jams and preserves, strawberry	D02	0.608966	0	TRUE	FALSE	TRUE	241
Kale, canned	D02	0.608966	0	TRUE	FALSE	TRUE	242
Mung beans, mature seeds, sprouted, raw (Vigna radiata)	D02	0.608966	0	TRUE	FALSE	TRUE	243
New Zealand spinach, raw (Tetragonia tetragonioides)	D02	0.608966	0	TRUE	FALSE	TRUE	244
Potato, flesh and skin, raw (Solanum tuberosum)	D02	0.608966	0	TRUE	FALSE	TRUE	245
Raisins, golden seedless (Vitis vinifera)	D02	0.608966	0	TRUE	FALSE	TRUE	246
Taro, cooked, without salt	D02	0.608966	0	TRUE	FALSE	TRUE	247
Tree Spinach, raw (Cnidoscolus aconitifolius)	D02	0.608966	0	TRUE	FALSE	TRUE	248
Tree spinach, cooked	D02	0.608966	0	TRUE	FALSE	TRUE	249
Turnip greens, raw (Brassica rapa (Rapifera Group))	D02	0.608966	0	TRUE	FALSE	TRUE	250

## Sheet: Summary_Statistics
Metric	Value
Total food-ATC pairs in correlation matrix	5668
Pairs with Top 5% correlation	288
Pairs in assessment dataset	819
Epidemiologically supported pairs	96
Overall epidemiological supported rate (%)	11.7
Unsupported predictions (Top 5%, not yet supported)	250
Supported predictions (Top 5%, epidemiologically supported)	38
