# Supplementary material for: A comprehensive multi-evidence framework for network pharmacology-based prediction of dietary flavonoid effects
Source: Front Nutr. 2026 Apr 14;13:1792521. doi: 10.3389/fnut.2026.1792521 (PMC13120915; doi:10.3389/fnut.2026.1792521)
Supplement: Supplementary file 3 [file Table_3.xlsx]

## Sheet: Food_ATC_PMID
Food	ATC	Number of supported paper	correlation	PMID1	PMID2	PMID3	PMID4	PMID5	PMID6	PMID7	PMID8	PMID9
Acerola, (west indian cherry), raw (Malpighia emarginata)	D02	0	0.616259
Acerola, (west indian cherry), raw (Malpighia emarginata)	P03	0	0.565058
Alcoholic beverage, beer, regular, all	J02	0	0.552124
Alcoholic beverage, wine, berry, colored	C08	1	0.682721	27167647
Alcoholic beverage, wine, berry, colored	H03	0	0.568263
Alcoholic beverage, wine, berry, colored	J02	0	0.510235
Alcoholic beverage, wine, berry, colored	N05	0	0.590875
Alcoholic beverage, wine, table, red, Cabernet Franc	J02	0	0.556213
Alcoholic beverage, wine, table, red, Cabernet Sauvignon	J02	0	0.556213
Amaranth leaves, cooked, boiled, drained, without salt	C08	0	0.6029
Amaranth leaves, cooked, boiled, drained, without salt	N05	0	0.563188
Annual saw-thistle, leaves	C02	0	0.575815
Annual saw-thistle, leaves	D05	0	0.556296
Annual saw-thistle, leaves	H03	0	0.702575
Annual saw-thistle, leaves	J02	0	0.601325
Annual saw-thistle, leaves	L04	0	0.733601
Annual saw-thistle, leaves	M01	0	0.575182
Annual saw-thistle, leaves	M05	0	0.665855
Annual saw-thistle, leaves	P03	0	0.631583
Annual saw-thistle, leaves	S02	0	0.602654
Apricots, raw (Prunus armeniaca)	C07	0	0.555976
Arctic bramble berries	H02	0	0.608325
Arugula, raw (Eruca sativa)	D02	0	0.609189
Asparagus, raw (Asparagus officinalis)	D02	0	0.590635
Avocados, raw, all commercial varieties (Persea americana)	S01	0	0.562569
Bananas, raw (Musa acuminata Colla)	J02	0	0.523334
Bay leaves, fresh (Laurus nobilis)	D02	0	0.608966
Bayberries, raw	C08	0	0.6029
Bayberries, raw	N05	0	0.563188
Beans, kidney, red, mature seeds, cooked, boiled, without salt	C08	1	0.676598	32917495
Beans, kidney, red, mature seeds, cooked, boiled, without salt	H03	0	0.555976
Beans, kidney, red, mature seeds, cooked, boiled, without salt	N05	0	0.603121
Beans, snap, green, canned, regular pack, drained solids	D02	0	0.616259
Beans, snap, green, canned, regular pack, drained solids	P03	0	0.565058
Beans, snap, green, cooked, boiled, drained, without salt	C08	0	0.6029
Beans, snap, green, cooked, boiled, drained, without salt	N05	0	0.563188
Beans, snap, green, frozen, all styles, unprepared	D02	0	0.616259
Beans, snap, green, frozen, all styles, unprepared	P03	0	0.565058
Beans, snap, green, raw (Phaseolus vulgaris)	C08	0	0.601838
Beans, snap, green, raw (Phaseolus vulgaris)	H03	0	0.553978
Beans, snap, green, raw (Phaseolus vulgaris)	P03	0	0.592757
Beans, snap, yellow, cooked, boiled, drained, without salt	D02	0	0.616259
Beans, snap, yellow, cooked, boiled, drained, without salt	P03	0	0.565058
Bee Pollen	C08	0	0.575996
Bee Pollen	H03	0	0.583439
Bee Pollen	J02	0	0.565089
Bee Pollen	R06	0	0.611823
Bilberry, raw	C08	0	0.6029
Bilberry, raw	N05	0	0.563188
Blueberries, frozen, unsweetened	C02	6	0.566685	25578927	25150116	24004888	20660279	29882843	25263326
Blueberries, frozen, unsweetened	C08	6	0.587199	25578927	25150116	24004888	20660279	29882843	25263326
Blueberries, frozen, unsweetened	H03	0	0.640603
Blueberries, frozen, unsweetened	J02	0	0.520587
Blueberries, frozen, unsweetened	L04	1	0.607044	26477692
Blueberries, frozen, unsweetened	M01	2	0.612167	26477692	30699971
Blueberries, frozen, unsweetened	M05	1	0.578858	37269909
Blueberries, frozen, unsweetened	N05	2	0.566685	35564709	32731478
Blueberries, frozen, unsweetened	P03	0	0.640603
Blueberries, frozen, unsweetened	S02	0	0.597456
Blueberries, rabbiteye, raw (Vaccinium spp.)	J02	0	0.512199
Bog whortleberries, wild, frozen	C08	0	0.6029
Bog whortleberries, wild, frozen	N05	0	0.563188
Broadbeans (fava beans), mature seeds, canned	D02	0	0.616259
Broadbeans (fava beans), mature seeds, canned	P03	0	0.565058
Broccoli, cooked, boiled, drained, without salt	D02	0	0.616259
Broccoli, cooked, boiled, drained, without salt	P03	0	0.565058
Broccoli, frozen, chopped, unprepared	D02	0	0.608966
Broccoli, raw (Brassica oleracea var. italica)	C08	0	0.570484
Broccoli, raw (Brassica oleracea var. italica)	H03	0	0.564083
Brussels sprouts, cooked, boiled, drained, without salt	N05	0	0.575996
Brussels sprouts, raw (Brassica oleracea (Gemmifera Group))	N05	0	0.570484
Buckwheat groats, roasted, dry	D02	0	0.568855
Buckwheat groats, roasted, dry	D05	0	0.61012
Cabbage, chinese (pak-choi), cooked, boiled, drained, without salt	D02	0	0.579145
Cabbage, chinese (pak-choi), cooked, boiled, drained, without salt	H02	0	0.575279
Cabbage, chinese (pak-choi), cooked, boiled, drained, without salt	H03	0	0.722159
Cabbage, chinese (pak-choi), cooked, boiled, drained, without salt	J02	0	0.640756
Cabbage, chinese (pak-choi), cooked, boiled, drained, without salt	L04	0	0.721415
Cabbage, chinese (pak-choi), cooked, boiled, drained, without salt	M05	0	0.648719
Cabbage, chinese (pak-choi), cooked, boiled, drained, without salt	P03	0	0.587519
Cabbage, chinese (pak-choi), cooked, boiled, drained, without salt	R06	0	0.553856
Cabbage, chinese (pak-choi), raw (Brassica rapa (Chinensis Group))	C02	0	0.556429
Cabbage, chinese (pak-choi), raw (Brassica rapa (Chinensis Group))	C08	0	0.556429
Cabbage, chinese (pak-choi), raw (Brassica rapa (Chinensis Group))	D02	0	0.572387
Cabbage, chinese (pak-choi), raw (Brassica rapa (Chinensis Group))	G03	0	0.601921
Cabbage, chinese (pak-choi), raw (Brassica rapa (Chinensis Group))	H03	0	0.73322
Cabbage, chinese (pak-choi), raw (Brassica rapa (Chinensis Group))	J02	0	0.582747
Cabbage, chinese (pak-choi), raw (Brassica rapa (Chinensis Group))	L04	0	0.699253
Cabbage, chinese (pak-choi), raw (Brassica rapa (Chinensis Group))	M01	0	0.653149
Cabbage, chinese (pak-choi), raw (Brassica rapa (Chinensis Group))	M05	0	0.686911
Cabbage, chinese (pak-choi), raw (Brassica rapa (Chinensis Group))	N05	0	0.576942
Cabbage, chinese (pak-choi), raw (Brassica rapa (Chinensis Group))	P03	0	0.681766
Cabbage, chinese (pak-choi), raw (Brassica rapa (Chinensis Group))	S02	0	0.597456
Cabbage, chinese (pe-tsai), raw (Brassica rapa (Pekinensis Group))	C08	0	0.580373
Cabbage, chinese (pe-tsai), raw (Brassica rapa (Pekinensis Group))	H03	0	0.73174
Cabbage, chinese (pe-tsai), raw (Brassica rapa (Pekinensis Group))	J02	0	0.632902
Cabbage, chinese (pe-tsai), raw (Brassica rapa (Pekinensis Group))	L04	0	0.661821
Cabbage, chinese (pe-tsai), raw (Brassica rapa (Pekinensis Group))	M01	0	0.572039
Cabbage, chinese (pe-tsai), raw (Brassica rapa (Pekinensis Group))	M05	0	0.641561
Cabbage, chinese (pe-tsai), raw (Brassica rapa (Pekinensis Group))	P03	0	0.613219
Cabbage, Chinese, choi-sum, raw	C08	0	0.617969
Cabbage, Chinese, choi-sum, raw	H03	0	0.722929
Cabbage, Chinese, choi-sum, raw	J02	0	0.593107
Cabbage, Chinese, choi-sum, raw	L04	0	0.637781
Cabbage, Chinese, choi-sum, raw	M01	0	0.591676
Cabbage, Chinese, choi-sum, raw	M05	0	0.625166
Cabbage, Chinese, choi-sum, raw	N05	0	0.587199
Cabbage, Chinese, choi-sum, raw	P03	0	0.671475
Cabbage, cooked, boiled, drained, without salt	C08	0	0.575258
Cabbage, cooked, boiled, drained, without salt	H03	0	0.680696
Cabbage, cooked, boiled, drained, without salt	J02	0	0.612314
Cabbage, cooked, boiled, drained, without salt	L04	0	0.626162
Cabbage, cooked, boiled, drained, without salt	M01	0	0.584933
Cabbage, cooked, boiled, drained, without salt	M02	2	0.621008	35719197	26889617
Cabbage, cooked, boiled, drained, without salt	M05	0	0.582345
Cabbage, cooked, boiled, drained, without salt	S02	0	0.570099
Cabbage, napa, raw	D02	0	0.616259
Cabbage, napa, raw	P03	0	0.565058
Cabbage, raw (Brassica oleracea (Capitata Group))	C02	0	0.55946
Cabbage, raw (Brassica oleracea (Capitata Group))	D02	0	0.584575
Cabbage, raw (Brassica oleracea (Capitata Group))	G03	0	0.688233
Cabbage, raw (Brassica oleracea (Capitata Group))	H03	0	0.572378
Cabbage, raw (Brassica oleracea (Capitata Group))	L02	1	0.586374	25040978
Cabbage, raw (Brassica oleracea (Capitata Group))	L04	0	0.655198
Cabbage, raw (Brassica oleracea (Capitata Group))	M01	0	0.635927
Cabbage, raw (Brassica oleracea (Capitata Group))	M05	0	0.669157
Cabbage, raw (Brassica oleracea (Capitata Group))	P03	0	0.61662
Cabbage, raw (Brassica oleracea (Capitata Group))	S02	0	0.625603
Cabbage, red, pickled	C08	0	0.6029
Cabbage, red, pickled	N05	0	0.563188
Cabbage, red, raw (Brassica oleracea (Capitata Group))	D05	0	0.581508
Cabbage, red, raw (Brassica oleracea (Capitata Group))	M01	0	0.553339
Cabbage, savoy, raw (Brassica oleracea (Capitata Group))	C02	0	0.561557
Cabbage, savoy, raw (Brassica oleracea (Capitata Group))	D02	0	0.562027
Cabbage, savoy, raw (Brassica oleracea (Capitata Group))	G03	0	0.612167
Cabbage, savoy, raw (Brassica oleracea (Capitata Group))	H03	0	0.748656
Cabbage, savoy, raw (Brassica oleracea (Capitata Group))	J02	0	0.608647
Cabbage, savoy, raw (Brassica oleracea (Capitata Group))	L04	0	0.724867
Cabbage, savoy, raw (Brassica oleracea (Capitata Group))	M01	0	0.663394
Cabbage, savoy, raw (Brassica oleracea (Capitata Group))	M05	0	0.707493
Cabbage, savoy, raw (Brassica oleracea (Capitata Group))	N05	0	0.561557
Cabbage, savoy, raw (Brassica oleracea (Capitata Group))	P03	0	0.66633
Cabbage, savoy, raw (Brassica oleracea (Capitata Group))	S02	0	0.607712
Capers, canned (Capparis spinosa)	D02	1	0.616259	36221990
Capers, canned (Capparis spinosa)	P03	0	0.565058
Capers, raw	D02	1	0.608966	36221990
Carob fiber (Caromax)	C08	0	0.676598
Carob fiber (Caromax)	H03	0	0.555976
Carob fiber (Caromax)	N05	1	0.603121	36606510
Carob kibbles	C08	0	0.682721
Carob kibbles	H03	0	0.568263
Carob kibbles	J02	0	0.510235
Carob kibbles	N05	1	0.590875	36606510
Carrots, raw (Daucus carota)	C08	0	0.570484
Carrots, raw (Daucus carota)	H03	0	0.564083
Cashew apple, raw	C08	0	0.682721
Cashew apple, raw	H03	0	0.568263
Cashew apple, raw	J02	0	0.510235
Cashew apple, raw	N05	0	0.590875
Catsup	D02	0	0.616259
Catsup	P03	0	0.565058
Cauliflower, frozen, cooked, boiled, drained, without salt	M05	0	0.568263
Cauliflower, raw (Brassica oleracea (Botrytis Group))	C02	0	0.55946
Cauliflower, raw (Brassica oleracea (Botrytis Group))	D02	0	0.584575
Cauliflower, raw (Brassica oleracea (Botrytis Group))	G03	0	0.688233
Cauliflower, raw (Brassica oleracea (Botrytis Group))	H03	0	0.572378
Cauliflower, raw (Brassica oleracea (Botrytis Group))	L02	1	0.586374	17652276
Cauliflower, raw (Brassica oleracea (Botrytis Group))	L04	0	0.655198
Cauliflower, raw (Brassica oleracea (Botrytis Group))	M01	0	0.635927
Cauliflower, raw (Brassica oleracea (Botrytis Group))	M05	0	0.669157
Cauliflower, raw (Brassica oleracea (Botrytis Group))	P03	0	0.61662
Cauliflower, raw (Brassica oleracea (Botrytis Group))	S02	0	0.625603
Celeriac, raw (Apium graveolens)	D02	0	0.554269
Celeriac, raw (Apium graveolens)	D05	0	0.6029
Celeriac, raw (Apium graveolens)	G03	0	0.562569
Celeriac, raw (Apium graveolens)	M01	0	0.562569
Celery hearts, green	L04	0	0.562569
Celery hearts, green	S02	0	0.6029
Celery hearts, white	L04	0	0.562569
Celery hearts, white	S02	0	0.6029
Celery, Chinese, raw	S02	0	0.61012
Celery, raw (Apium graveolens)	C02	0	0.609067
Celery, raw (Apium graveolens)	D05	0	0.578752
Celery, raw (Apium graveolens)	G03	0	0.693739
Celery, raw (Apium graveolens)	H03	0	0.566848
Celery, raw (Apium graveolens)	L02	0	0.59188
Celery, raw (Apium graveolens)	L04	0	0.710256
Celery, raw (Apium graveolens)	M01	0	0.68548
Celery, raw (Apium graveolens)	M05	0	0.696808
Celery, raw (Apium graveolens)	P03	0	0.555788
Celery, raw (Apium graveolens)	S02	0	0.697258
Chard, swiss, red and white stems, raw (Beta vulgaris subsp. Vulagaris)	C08	1	0.645982	31029925
Chard, swiss, red and white stems, raw (Beta vulgaris subsp. Vulagaris)	H03	0	0.592837
Chard, swiss, red and white stems, raw (Beta vulgaris subsp. Vulagaris)	N05	0	0.566383
Chard, swiss, red and white stems, raw (Beta vulgaris subsp. Vulagaris)	P03	0	0.592837
Chard, swiss, red leaf, raw (Beta vulgaris subsp. Vulagaris)	C08	1	0.645982	31029925
Chard, swiss, red leaf, raw (Beta vulgaris subsp. Vulagaris)	H03	0	0.592837
Chard, swiss, red leaf, raw (Beta vulgaris subsp. Vulagaris)	N05	0	0.566383
Chard, swiss, white leaf, raw (Beta vulgaris subsp. vulagaris)	C08	1	0.652105	31029925
Chard, swiss, white leaf, raw (Beta vulgaris subsp. vulagaris)	H03	0	0.605124
Chard, swiss, white leaf, raw (Beta vulgaris subsp. vulagaris)	J02	0	0.522604
Chard, swiss, white leaf, raw (Beta vulgaris subsp. vulagaris)	N05	0	0.554136
Chard, swiss, white leaf, raw (Beta vulgaris subsp. vulagaris)	P03	0	0.568263
Cherries, sour, dry, sweetened	D02	0	0.553527
Cherries, sour, dry, unsweetened	D02	0	0.553527
Cherries, sour, powder	D02	0	0.590635
Cherries, sour, red, frozen, unsweetened	D02	0	0.553527
Cherries, sour, red, raw (Prunus cerasus)	H02	4	0.619385	24566440	27455316	19883392	27231439
Chia seeds, raw	D02	1	0.616259	20548903
Chia seeds, raw	P03	0	0.565058
Chicory greens, raw (Cichorium intybus)	C02	1	0.55946	26872721
Chicory greens, raw (Cichorium intybus)	D02	1	0.584575	27161285
Chicory greens, raw (Cichorium intybus)	G03	0	0.688233
Chicory greens, raw (Cichorium intybus)	H03	0	0.572378
Chicory greens, raw (Cichorium intybus)	L02	0	0.586374
Chicory greens, raw (Cichorium intybus)	L04	0	0.655198
Chicory greens, raw (Cichorium intybus)	M01	1	0.635927	20618964
Chicory greens, raw (Cichorium intybus)	M05	0	0.669157
Chicory greens, raw (Cichorium intybus)	P03	0	0.61662
Chicory greens, raw (Cichorium intybus)	S02	0	0.625603
Chokeberry, raw	D02	0	0.616259
Chokeberry, raw	P03	0	0.565058
Corn poppy, leaves	D02	0	0.584864
Corn poppy, leaves	H03	0	0.740296
Corn poppy, leaves	J02	0	0.681108
Corn poppy, leaves	L04	0	0.668701
Corn poppy, leaves	M05	0	0.585864
Corn poppy, leaves	P03	0	0.622633
Corn poppy, leaves	R06	0	0.596141
Cowpeas, black seed cultivar, mature seeds, raw (Vigna unguiculata Subsp. Sinensis)	C08	0	0.676598
Cowpeas, black seed cultivar, mature seeds, raw (Vigna unguiculata Subsp. Sinensis)	H03	0	0.555976
Cowpeas, black seed cultivar, mature seeds, raw (Vigna unguiculata Subsp. Sinensis)	N05	0	0.603121
Cranberries, dried, sweetened (Includes foods for USDA's Food Distribution Program)	C08	3	0.616325	17761017	25904733	34444779
Cranberries, dried, sweetened (Includes foods for USDA's Food Distribution Program)	D05	0	0.552125
Cranberries, dried, sweetened (Includes foods for USDA's Food Distribution Program)	H03	0	0.659597
Cranberries, dried, sweetened (Includes foods for USDA's Food Distribution Program)	J02	0	0.560274
Cranberries, dried, sweetened (Includes foods for USDA's Food Distribution Program)	L04	2	0.589996	30553231	33636418
Cranberries, dried, sweetened (Includes foods for USDA's Food Distribution Program)	M01	2	0.607952	30553231	33636418
Cranberries, dried, sweetened (Includes foods for USDA's Food Distribution Program)	N05	0	0.600917
Cranberries, dried, sweetened (Includes foods for USDA's Food Distribution Program)	P03	0	0.64929
Cranberries, dried, sweetened (Includes foods for USDA's Food Distribution Program)	S02	0	0.572669
Cranberry juice cocktail, bottled	C08	3	0.616325	17761017	25904733	34444779
Cranberry juice cocktail, bottled	D05	0	0.552125
Cranberry juice cocktail, bottled	H03	0	0.659597
Cranberry juice cocktail, bottled	J02	0	0.560274
Cranberry juice cocktail, bottled	L04	2	0.589996	30553231	33636418
Cranberry juice cocktail, bottled	M01	2	0.607952	30553231	33636418
Cranberry juice cocktail, bottled	N05	0	0.600917
Cranberry juice cocktail, bottled	P03	0	0.64929
Cranberry juice cocktail, bottled	S02	0	0.572669
Cranberry sauce, canned, sweetened	C08	3	0.621461	17761017	25904733	34444779
Cranberry sauce, canned, sweetened	H03	0	0.669903
Cranberry sauce, canned, sweetened	J02	0	0.5914
Cranberry sauce, canned, sweetened	L04	2	0.584865	30553231	33636418
Cranberry sauce, canned, sweetened	M01	2	0.587431	30553231	33636418
Cranberry sauce, canned, sweetened	N05	0	0.590645
Cranberry sauce, canned, sweetened	P03	0	0.628678
Cranberry sauce, jellied, canned, OCEAN SPRAY	C08	3	0.6029	17761017	25904733	34444779
Cranberry sauce, jellied, canned, OCEAN SPRAY	N05	0	0.563188
Cranberry Sauce, whole, canned, OCEAN SPRAY	C08	3	0.6029	17761017	25904733	34444779
Cranberry Sauce, whole, canned, OCEAN SPRAY	N05	0	0.563188
Crowberries, raw	C08	0	0.6029
Crowberries, raw	N05	0	0.563188
Cucumber, with peel, raw (Cucumis sativus)	D02	0	0.608966
Currants, european black, raw (Ribes nigrum)	J02	0	0.655267
Currants, white, raw	C08	0	0.676598
Currants, white, raw	H03	0	0.555976
Currants, white, raw	N05	0	0.603121
Dill weed, fresh (Anethum graveolens)	J02	0	0.531685
Dill weed, fresh (Anethum graveolens)	R06	0	0.633871
Dock, raw (Rumex spp.)	C08	0	0.658228
Dock, raw (Rumex spp.)	H03	0	0.568263
Dock, raw (Rumex spp.)	N05	0	0.590875
Dock, raw (Rumex spp.)	P03	0	0.605124
Drumstick (horseradish tree) leaves, raw (Moringa oleifera)	D02	1	0.615374	25097471
Eggplant, long, cooked	H03	0	0.631535
Eggplant, long, cooked	J02	0	0.621836
Eggplant, long, cooked	L01	1	0.565326	34322510
Eggplant, long, cooked	L04	0	0.606692
Eggplant, long, cooked	M02	0	0.625996
Eggplant, long, cooked	M05	0	0.562288
Elderberries, raw (Sambucus spp.)	D02	0	0.590635
Fennel, leaves, raw	H03	0	0.568567
Fennel, leaves, raw	J02	0	0.546487
Fennel, leaves, raw	M04	0	0.522258
Fennel, leaves, raw	R06	0	0.587199
Garlic chives, raw	D02	0	0.608966
Garlic, raw (Allium sativum)	C08	8	0.676598	28956671	23169470	20594781	35276764	32349742	34496450	33974725	36558397
Garlic, raw (Allium sativum)	H03	0	0.555976
Garlic, raw (Allium sativum)	N05	0	0.603121
Goji berry (wolfberry), dried	C08	0	0.676598
Goji berry (wolfberry), dried	H03	0	0.555976
Goji berry (wolfberry), dried	N05	2	0.603121	19857084	18447631
Gooseberries, raw (Ribes spp.)	D02	0	0.616259
Gooseberries, raw (Ribes spp.)	P03	0	0.565058
Grapefruit, raw (not specified as to color) (Citrus paradisi)	N05	0	0.58702
Grapefruit, raw, pink and red, all areas (Citrus paradisi)	C08	2	0.558736	32520418	19153985
Grapefruit, raw, pink and red, all areas (Citrus paradisi)	N03	0	0.670234
Grapefruit, raw, pink and red, all areas (Citrus paradisi)	N05	0	0.588015
Greek greens pie (prepared from wild greens)	M04	0	0.537695
Hartwort, leaves	H03	0	0.563422
Hartwort, leaves	J02	0	0.520587
Hartwort, leaves	M04	0	0.532549
Hartwort, leaves	R06	0	0.592327
Hawthorn leaves, raw	D02	0	0.568855
Hawthorn leaves, raw	D05	0	0.61012
Honey, mixed varieties (samples obtained in Argentina, Australia, Italy, Portugaul and Spain)	H03	0	0.687887
Honey, mixed varieties (samples obtained in Argentina, Australia, Italy, Portugaul and Spain)	J02	1	0.6654	28760590
Honey, mixed varieties (samples obtained in Argentina, Australia, Italy, Portugaul and Spain)	L01	0	0.575182
Honey, mixed varieties (samples obtained in Argentina, Australia, Italy, Portugaul and Spain)	L04	1	0.626364	28474502
Horseradish, root, whole	M05	0	0.568263
Jams and preserves, grape	C08	5	0.575258	22810991	25942487	15630270	26337448	35107113
Jams and preserves, grape	H03	0	0.680696
Jams and preserves, grape	J02	0	0.612314
Jams and preserves, grape	L04	0	0.626162
Jams and preserves, grape	M01	0	0.584933
Jams and preserves, grape	M02	0	0.621008
Jams and preserves, grape	M05	0	0.582345
Jams and preserves, grape	S02	0	0.570099
Jams and preserves, guava	C08	2	0.575258	1332463	27488183
Jams and preserves, guava	H03	0	0.680696
Jams and preserves, guava	J02	0	0.612314
Jams and preserves, guava	L04	0	0.626162
Jams and preserves, guava	M01	0	0.584933
Jams and preserves, guava	M02	0	0.621008
Jams and preserves, guava	M05	0	0.582345
Jams and preserves, guava	S02	0	0.570099
Jams and preserves, peach	D02	0	0.616259
Jams and preserves, peach	P03	0	0.565058
Jams and preserves, raspberry	D02	0	0.616259
Jams and preserves, raspberry	P03	0	0.565058
Jams and preserves, sour orange	C10	8	0.571876	23919812	36184225	26471075	20729016	30638420	21056284	28526377	33652807
Jams and preserves, strawberry	D02	0	0.608966
Juice concentrate, black currant	C08	3	0.6029	28555052	32396017	31902311
Juice concentrate, black currant	N05	1	0.563188	29343201
Juice concentrate, sour cherry	D02	0	0.553527
Juice, black Currant	C08	3	0.61012	28555052	32396017	31902311
Juice, blood orange	N03	0	0.562569
Juice, Cranberry cocktail, bottled	C02	3	0.605094	17761017	25904733	34444779
Juice, Cranberry cocktail, bottled	D05	0	0.583135
Juice, Cranberry cocktail, bottled	J02	0	0.59886
Juice, Cranberry cocktail, bottled	S02	0	0.70757
Juice, cranberry, raw	C08	3	0.6029	17761017	25904733	34444779
Juice, cranberry, raw	N05	0	0.563188
Juice, crowberry	C08	0	0.6029
Juice, crowberry	N05	0	0.563188
Juice, grape, canned or bottled, unsweetened, without added ascorbic acid	C02	5	0.585514	22810991	25942487	15630270	26337448	35107113
Juice, grape, canned or bottled, unsweetened, without added ascorbic acid	C08	5	0.565915	22810991	25942487	15630270	26337448	35107113
Juice, grape, canned or bottled, unsweetened, without added ascorbic acid	D05	0	0.580614
Juice, grape, canned or bottled, unsweetened, without added ascorbic acid	H03	0	0.587458
Juice, grape, canned or bottled, unsweetened, without added ascorbic acid	J02	0	0.648318
Juice, grape, canned or bottled, unsweetened, without added ascorbic acid	S02	0	0.671258
Juice, grape, red	C08	1	0.6029	25666417
Juice, grape, red	N05	0	0.563188
Juice, grapefruit, white, raw	N03	0	0.555817
Juice, orange, frozen concentrate, unsweetened, diluted with 3 volume water	N03	0	0.562569
Juice, orange, raw	N03	0	0.58143
Juice, sour orange	C10	8	0.584109	23919812	36184225	26471075	20729016	30638420	21056284	28526377	33652807
Juice, tangelo	C10	0	0.56576
Juice, tangerine, frozen concentrate, sweetened, diluted with 3 volume water	N03	0	0.639156
Juice, tangor (e.g., murcot or temple)	C10	0	0.56576
Juice, tangor, diluted from frozen concentrate (ex. Murcot or temple)	N03	0	0.562569
Juice, tomato, canned, without salt added	C08	5	0.658228	33407609	30223563	21138408	29131285	16368299
Juice, tomato, canned, without salt added	H03	0	0.568263
Juice, tomato, canned, without salt added	N05	3	0.590875	37475550	25880734	30792141
Juice, tomato, canned, without salt added	P03	0	0.605124
Juniper berries, green, unripe (Juniperus communis)	C02	0	0.584752
Juniper berries, green, unripe (Juniperus communis)	D05	0	0.603121
Juniper berries, green, unripe (Juniperus communis)	L02	0	0.584109
Juniper berries, green, unripe (Juniperus communis)	M01	0	0.602458
Juniper berries, green, unripe (Juniperus communis)	S02	0	0.670474
Juniper berries, ripe (Juniperus communis)	C02	0	0.584752
Juniper berries, ripe (Juniperus communis)	D05	0	0.603121
Juniper berries, ripe (Juniperus communis)	L02	0	0.584109
Juniper berries, ripe (Juniperus communis)	M01	0	0.602458
Juniper berries, ripe (Juniperus communis)	S02	0	0.670474
Kale, canned	D02	0	0.608966
Kale, Chinese, raw	D05	0	0.558387
Kale, Chinese, raw	J02	0	0.508225
Kale, Chinese, raw	N05	0	0.638157
Kale, raw (Brassica oleracea (Acephala Group))	D02	0	0.578266
Kiwifruit, green, raw (Actinidia deliciosa)	C02	3	0.556764	22258209	35807858	25483553
Kiwifruit, green, raw (Actinidia deliciosa)	S02	0	0.577475
Kohlrabi, raw (Brassica oleracea (Gongylodes Group))	M05	0	0.568263
Kumquats, raw (Fortunella spp.)	N06	0	0.562569
Leeks, (bulb and lower leaf-portion), raw (Allium ampeloprasum)	C08	0	0.652105
Leeks, (bulb and lower leaf-portion), raw (Allium ampeloprasum)	H03	0	0.605124
Leeks, (bulb and lower leaf-portion), raw (Allium ampeloprasum)	J02	0	0.522604
Leeks, (bulb and lower leaf-portion), raw (Allium ampeloprasum)	N05	0	0.554136
Lemons, raw, without peel (Citrus limon)	N03	0	0.584396
Lettuce, butterhead (includes boston and bibb types), raw (Lactuca sativa var. capitata)	D02	0	0.616259
Lettuce, butterhead (includes boston and bibb types), raw (Lactuca sativa var. capitata)	P03	0	0.565058
Lettuce, green leaf, raw (Lactuca sativa var. crispa)	C02	0	0.602584
Lettuce, green leaf, raw (Lactuca sativa var. crispa)	D05	0	0.602584
Lettuce, green leaf, raw (Lactuca sativa var. crispa)	H03	0	0.640603
Lettuce, green leaf, raw (Lactuca sativa var. crispa)	J02	0	0.520587
Lettuce, green leaf, raw (Lactuca sativa var. crispa)	L04	0	0.642903
Lettuce, green leaf, raw (Lactuca sativa var. crispa)	M01	0	0.663394
Lettuce, green leaf, raw (Lactuca sativa var. crispa)	M05	1	0.604585	9925126
Lettuce, green leaf, raw (Lactuca sativa var. crispa)	N05	0	0.566685
Lettuce, green leaf, raw (Lactuca sativa var. crispa)	P03	0	0.640603
Lettuce, green leaf, raw (Lactuca sativa var. crispa)	S02	0	0.648739
Lettuce, iceberg (includes crisphead types), raw (Lactuca sativa var. capitata)	C08	0	0.602584
Lettuce, iceberg (includes crisphead types), raw (Lactuca sativa var. capitata)	D02	0	0.582747
Lettuce, iceberg (includes crisphead types), raw (Lactuca sativa var. capitata)	D05	0	0.556429
Lettuce, iceberg (includes crisphead types), raw (Lactuca sativa var. capitata)	G03	0	0.566062
Lettuce, iceberg (includes crisphead types), raw (Lactuca sativa var. capitata)	H03	0	0.73322
Lettuce, iceberg (includes crisphead types), raw (Lactuca sativa var. capitata)	J02	0	0.598287
Lettuce, iceberg (includes crisphead types), raw (Lactuca sativa var. capitata)	L04	0	0.658271
Lettuce, iceberg (includes crisphead types), raw (Lactuca sativa var. capitata)	M01	0	0.648026
Lettuce, iceberg (includes crisphead types), raw (Lactuca sativa var. capitata)	M05	1	0.635457	9925126
Lettuce, iceberg (includes crisphead types), raw (Lactuca sativa var. capitata)	N05	0	0.628226
Lettuce, iceberg (includes crisphead types), raw (Lactuca sativa var. capitata)	P03	0	0.702347
Lettuce, iceberg (includes crisphead types), raw (Lactuca sativa var. capitata)	S02	0	0.571814
Limes, raw (Citrus latifolia)	N03	0	0.56576
Lingonberries (cowberries), raw	D02	0	0.616259
Lingonberries (cowberries), raw	P03	0	0.565058
Locust bean powder	D02	0	0.616259
Locust bean powder	P03	0	0.565058
Lotus root, raw (Nelumbo nucifera)	C08	0	0.614579
Lotus root, raw (Nelumbo nucifera)	H03	0	0.597264
Lovage, leaves, raw	D02	0	0.616259
Lovage, leaves, raw	P03	0	0.565058
Mangos, raw (Mangifera indica)	H03	0	0.666392
Mangos, raw (Mangifera indica)	J02	0	0.645816
Mangos, raw (Mangifera indica)	L04	2	0.608398	32109839	24344049
Mangos, raw (Mangifera indica)	M02	0	0.605645
Mangos, raw (Mangifera indica)	M05	0	0.575143
Medlar	C01	0	0.590225
Melons, cantaloupe, raw (Cucumis melo)	M05	0	0.555976
Mizuna (Japanese mustard)	D02	0	0.615374
Mung beans, mature seeds, sprouted, raw (Vigna radiata)	D02	0	0.608966
Mustard greens, raw (Brassica juncea)	D02	0	0.578266
Nalta jute, raw	C08	0	0.658228
Nalta jute, raw	H03	0	0.568263
Nalta jute, raw	N05	0	0.590875
Nalta jute, raw	P03	0	0.605124
Nectarines, without skin, raw (Prunus persica var. nucipersica)	D02	0	0.616259
Nectarines, without skin, raw (Prunus persica var. nucipersica)	P03	0	0.565058
New Zealand spinach, raw (Tetragonia tetragonioides)	D02	0	0.608966
Nuts, almonds (Prunus dulcis)	A02	0	0.645417
Oil, olive, salad or cooking	S02	0	0.61012
Onion, spring, red, leaves	D02	0	0.616259
Onion, spring, red, leaves	P03	0	0.565058
Onions, cooked, boiled, drained, without salt	D02	0	0.616259
Onions, cooked, boiled, drained, without salt	P03	0	0.565058
Onions, raw (Allium cepa)	D02	0	0.553752
Onions, raw (Allium cepa)	H02	0	0.554946
Onions, raw (Allium cepa)	H03	0	0.694294
Onions, raw (Allium cepa)	J02	0	0.652197
Onions, raw (Allium cepa)	L04	1	0.652292	6364880
Onions, raw (Allium cepa)	M05	1	0.554946	26686359
Onions, raw (Allium cepa)	R06	1	0.609151	6364880
Onions, red, raw	D02	0	0.553752
Onions, red, raw	H02	0	0.564725
Onions, red, raw	H03	0	0.708962
Onions, red, raw	J02	0	0.691575
Onions, red, raw	L04	0	0.637689
Onions, red, raw	R06	0	0.623771
Onions, spring or scallions (includes tops and bulb), raw (Allium cepa or Allium fistulosum)	D02	0	0.616259
Onions, spring or scallions (includes tops and bulb), raw (Allium cepa or Allium fistulosum)	P03	0	0.565058
Onions, sweet, raw (Allium cepa)	C02	1	0.580373	36364848
Onions, sweet, raw (Allium cepa)	C08	1	0.765271	36364848
Onions, sweet, raw (Allium cepa)	H03	0	0.662173
Onions, sweet, raw (Allium cepa)	M01	0	0.5823
Onions, sweet, raw (Allium cepa)	N05	1	0.577805	33282442
Onions, sweet, raw (Allium cepa)	P03	0	0.754929
Onions, young green, tops only (Allium cepa)	H03	0	0.677452
Onions, young green, tops only (Allium cepa)	J02	0	0.634682
Onions, young green, tops only (Allium cepa)	L04	0	0.635927
Onions, young green, tops only (Allium cepa)	M05	1	0.613855	26686359
Oranges, raw, all commercial varieties (Citrus sinensis)	C08	2	0.614024	21068346	26471075
Oranges, raw, all commercial varieties (Citrus sinensis)	N03	0	0.703405
Oranges, raw, all commercial varieties (Citrus sinensis)	N05	0	0.616461
Oranges, raw, navels (Citrus sinensis)	C08	2	0.578255	21068346	26471075
Oranges, raw, navels (Citrus sinensis)	N03	0	0.69948
Oranges, raw, navels (Citrus sinensis)	N05	0	0.573375
Oregano, fresh	D05	0	0.625603
Oregano, fresh	M01	0	0.602892
Oregano, fresh	N05	0	0.564972
Oregano, fresh	S02	0	0.570484
Pako fern, steamed (Athyrium esculentum)	D02	0	0.616259
Pako fern, steamed (Athyrium esculentum)	P03	0	0.565058
Papayas, raw (Carica papaya)	H03	0	0.621532
Papayas, raw (Carica papaya)	J02	0	0.603361
Papayas, raw (Carica papaya)	L01	0	0.574594
Papayas, raw (Carica papaya)	L04	0	0.618794
Papayas, raw (Carica papaya)	M02	0	0.618794
Papayas, raw (Carica papaya)	M05	0	0.577137
Parsley, fresh (Petroselinum crispum)	H03	0	0.753801
Parsley, fresh (Petroselinum crispum)	J02	0	0.686347
Parsley, fresh (Petroselinum crispum)	L04	0	0.694131
Parsley, fresh (Petroselinum crispum)	M01	0	0.632658
Parsley, fresh (Petroselinum crispum)	M02	0	0.668517
Parsley, fresh (Petroselinum crispum)	M05	0	0.645748
Parsley, fresh (Petroselinum crispum)	N05	0	0.556429
Parsley, fresh (Petroselinum crispum)	P03	0	0.60973
Parsley, fresh (Petroselinum crispum)	S02	0	0.576942
Peas, green, frozen, cooked, boiled, drained, without salt	C02	0	0.58207
Peas, green, frozen, cooked, boiled, drained, without salt	H03	0	0.640603
Peas, green, frozen, cooked, boiled, drained, without salt	L04	0	0.648026
Peas, green, frozen, cooked, boiled, drained, without salt	M01	0	0.61729
Peas, green, frozen, cooked, boiled, drained, without salt	M05	0	0.630312
Peas, green, frozen, cooked, boiled, drained, without salt	P03	0	0.620021
Peas, green, frozen, cooked, boiled, drained, without salt	S02	0	0.623097
Peppers, hot chili, green, raw (Capsicum frutescens)	C02	0	0.567728
Peppers, hot chili, green, raw (Capsicum frutescens)	D05	0	0.620091
Peppers, hot chili, green, raw (Capsicum frutescens)	M01	0	0.602892
Peppers, hot chili, green, raw (Capsicum frutescens)	S02	0	0.614579
Peppers, sweet, yellow, raw (Capsicum annuum)	C08	0	0.575996
Perilla leaves, raw	D05	0	0.581508
Perilla leaves, raw	M01	0	0.553339
Pitanga, (surinam-cherry), raw (Eugenia uniflora)	C08	0	0.676598
Pitanga, (surinam-cherry), raw (Eugenia uniflora)	H03	0	0.555976
Pitanga, (surinam-cherry), raw (Eugenia uniflora)	N05	0	0.603121
Plum, red, whole, raw	C02	1	0.570131	29241576
Plum, red, whole, raw	C08	1	0.596164	29241576
Plum, red, whole, raw	D05	0	0.575337
Plum, red, whole, raw	H03	0	0.694787
Plum, red, whole, raw	J02	0	0.570608
Plum, red, whole, raw	L04	0	0.644918
Plum, red, whole, raw	M01	0	0.650119
Plum, red, whole, raw	M05	6	0.613816	35798020	35057457	21736808	34714130	26902092	11860726
Plum, red, whole, raw	N05	0	0.609181
Plum, red, whole, raw	P03	0	0.679115
Plum, red, whole, raw	S02	1	0.603974	29281192
Plum, yellow, whole, raw (Prunus domestica)	C08	1	0.668838	29241576
Plum, yellow, whole, raw (Prunus domestica)	H03	0	0.56332
Plum, yellow, whole, raw (Prunus domestica)	N05	0	0.598272
Plum, yellow, whole, raw (Prunus domestica)	P03	0	0.600259
Plums, dried (prunes), uncooked	C08	1	0.602211	29241576
Potato, flesh and skin, raw (Solanum tuberosum)	D02	0	0.608966
Prickly pears, raw (Opuntia spp.)	D02	0	0.590635
Purslane, raw (Portulaca oleracea)	D02	1	0.559712	37872023
Purslane, raw (Portulaca oleracea)	R06	0	0.554136
Queen Anne's Lace, leaves, raw	C02	0	0.617969
Queen Anne's Lace, leaves, raw	D05	0	0.576942
Queen Anne's Lace, leaves, raw	H03	0	0.645748
Queen Anne's Lace, leaves, raw	J02	0	0.541307
Queen Anne's Lace, leaves, raw	L04	0	0.683885
Queen Anne's Lace, leaves, raw	M01	0	0.668517
Queen Anne's Lace, leaves, raw	M02	0	0.607044
Queen Anne's Lace, leaves, raw	M05	0	0.640603
Queen Anne's Lace, leaves, raw	P03	0	0.594294
Queen Anne's Lace, leaves, raw	S02	0	0.674381
Radish leaves, raw	D02	0	0.616259
Radish leaves, raw	P03	0	0.565058
Raisins, golden seedless (Vitis vinifera)	D02	0	0.608966
Raisins, seedless (Vitis vinifera)	S02	0	0.580418
Raspberries, red, frozen	C08	0	0.616325
Raspberries, red, frozen	D05	0	0.552125
Raspberries, red, frozen	H03	0	0.659597
Raspberries, red, frozen	J02	0	0.560274
Raspberries, red, frozen	L04	0	0.589996
Raspberries, red, frozen	M01	0	0.607952
Raspberries, red, frozen	N05	0	0.600917
Raspberries, red, frozen	P03	0	0.64929
Raspberries, red, frozen	S02	0	0.572669
Rhubarb stalks, cooked	C01	1	0.562569	17708625
Rhubarb, raw (Rheum rhabarbarum)	C01	1	0.562569	17708625
Rocket, wild, raw (Diplotaxis tenuifolia)	D02	0	0.615374
Rutabagas, raw (Brassica napus var. napobrassica)	C08	0	0.584264
Rutabagas, raw (Brassica napus var. napobrassica)	H03	0	0.754876
Rutabagas, raw (Brassica napus var. napobrassica)	J02	0	0.709841
Rutabagas, raw (Brassica napus var. napobrassica)	L04	0	0.567104
Rutabagas, raw (Brassica napus var. napobrassica)	M02	0	0.600139
Rutabagas, raw (Brassica napus var. napobrassica)	N05	0	0.636627
Rutabagas, raw (Brassica napus var. napobrassica)	P03	0	0.62768
Sage, fresh	S02	0	0.61012
Sauce, pasta, spaghetti/marinara, ready-to-serve	D02	0	0.616259
Sauce, pasta, spaghetti/marinara, ready-to-serve	P03	0	0.565058
Sauerkraut, canned, solids and liquids	C08	0	0.582513
Sauerkraut, canned, solids and liquids	D02	0	0.616259
Sauerkraut, canned, solids and liquids	H03	0	0.76726
Sauerkraut, canned, solids and liquids	J02	0	0.677606
Sauerkraut, canned, solids and liquids	L04	0	0.592903
Sauerkraut, canned, solids and liquids	M05	0	0.567828
Sauerkraut, canned, solids and liquids	N05	0	0.626685
Sauerkraut, canned, solids and liquids	P03	0	0.656464
Sorghum, grain, white	L04	0	0.562569
Sorghum, grain, white	S02	0	0.6029
Soybeans, green, raw (Glycine max)	D02	1	0.608966	29369914
Spices, celery seed (Apium graveolens)	S02	0	0.61012
Spices, parsley, dried (Petroselinum crispum)	L04	0	0.590225
Spinach, raw (Spinacia oleracea)	C08	2	0.570484	22019438	27075914
Spinach, raw (Spinacia oleracea)	H03	0	0.564083
Strawberries, frozen, unsweetened	C08	3	0.617969	33758944	25512803	29099521
Strawberries, frozen, unsweetened	H03	0	0.722929
Strawberries, frozen, unsweetened	J02	0	0.593107
Strawberries, frozen, unsweetened	L04	0	0.637781
Strawberries, frozen, unsweetened	M01	2	0.591676	28846633	30382270
Strawberries, frozen, unsweetened	M05	1	0.625166	34812466
Strawberries, frozen, unsweetened	N05	0	0.587199
Strawberries, frozen, unsweetened	P03	0	0.671475
Sweet potato leaves, cooked, steamed, without salt	C08	0	0.575996
Sweet potato leaves, cooked, steamed, without salt	H03	0	0.583439
Sweet potato leaves, cooked, steamed, without salt	J02	0	0.565089
Sweet potato leaves, cooked, steamed, without salt	R06	0	0.611823
Sweet potato leaves, raw (Ipomoea batatas)	C08	0	0.643611
Sweet potato leaves, raw (Ipomoea batatas)	H03	0	0.692057
Sweet potato leaves, raw (Ipomoea batatas)	J02	0	0.582747
Sweet potato leaves, raw (Ipomoea batatas)	L04	0	0.591676
Sweet potato leaves, raw (Ipomoea batatas)	M01	0	0.591676
Sweet potato leaves, raw (Ipomoea batatas)	M05	0	0.563422
Sweet potato leaves, raw (Ipomoea batatas)	N05	0	0.617969
Sweet potato leaves, raw (Ipomoea batatas)	P03	0	0.671475
Sweet potato, raw, unprepared (Ipomoea batatas)	C08	0	0.575258
Sweet potato, raw, unprepared (Ipomoea batatas)	H03	0	0.680696
Sweet potato, raw, unprepared (Ipomoea batatas)	J02	0	0.612314
Sweet potato, raw, unprepared (Ipomoea batatas)	L04	0	0.626162
Sweet potato, raw, unprepared (Ipomoea batatas)	M01	0	0.584933
Sweet potato, raw, unprepared (Ipomoea batatas)	M02	0	0.621008
Sweet potato, raw, unprepared (Ipomoea batatas)	M05	0	0.582345
Sweet potato, raw, unprepared (Ipomoea batatas)	S02	0	0.570099
Taro leaves, cooked, steamed, without salt	R06	0	0.583617
Taro leaves, raw (Colocasia esculenta)	C08	0	0.575258
Taro leaves, raw (Colocasia esculenta)	H03	0	0.680696
Taro leaves, raw (Colocasia esculenta)	J02	0	0.612314
Taro leaves, raw (Colocasia esculenta)	L04	0	0.626162
Taro leaves, raw (Colocasia esculenta)	M01	0	0.584933
Taro leaves, raw (Colocasia esculenta)	M02	0	0.621008
Taro leaves, raw (Colocasia esculenta)	M05	0	0.582345
Taro leaves, raw (Colocasia esculenta)	S02	0	0.570099
Taro, cooked, without salt	D02	0	0.608966
Tea, black, brewed, prepared with tap water	C01	9	0.592474	23038021	11447078	19516176	25658240	28034564	27854314	15165919	17010979	15643124
Tea, fruit flavored, brewed	C01	0	0.575363
Tea, green, brewed, decaffeinated	C01	7	0.547375	31084381	33491287	30912296	22749178	27797683	27165772	18525384
Tea, green, brewed, flavored	C01	7	0.551298	31084381	33491287	30912296	22749178	27797683	27165772	18525384
Tea, green, large leaf, Quingmao, brewed	C01	7	0.602892	31084381	33491287	30912296	22749178	27797683	27165772	18525384
Thyme, fresh (Thymus vulgaris)	S02	0	0.61012
Tomato products, canned, puree, without salt added	D02	3	0.616259	11340098	15830922	27662341
Tomato products, canned, puree, without salt added	P03	0	0.565058
Tomatoes, cherry, raw	C07	0	0.605124
Tomatoes, cherry, raw	N05	0	0.639859
Tomatoes, cherry, raw	R06	0	0.603121
Tomatoes, red, ripe, canned, packed in tomato juice	C08	5	0.616325	33407609	30223563	21138408	29131285	16368299
Tomatoes, red, ripe, canned, packed in tomato juice	D05	0	0.552125
Tomatoes, red, ripe, canned, packed in tomato juice	H03	0	0.659597
Tomatoes, red, ripe, canned, packed in tomato juice	J02	0	0.560274
Tomatoes, red, ripe, canned, packed in tomato juice	L04	0	0.589996
Tomatoes, red, ripe, canned, packed in tomato juice	M01	0	0.607952
Tomatoes, red, ripe, canned, packed in tomato juice	N05	3	0.600917	37475550	30792141	25880734
Tomatoes, red, ripe, canned, packed in tomato juice	P03	0	0.64929
Tomatoes, red, ripe, canned, packed in tomato juice	S02	0	0.572669
Tomatoes, red, ripe, cooked	C08	5	0.602211	33407609	30223563	21138408	29131285	16368299
Tomatoes, red, ripe, raw, year round average (Lycopersicon esculentum)	C08	5	0.636627	33407609	30223563	21138408	29131285	16368299
Tomatoes, red, ripe, raw, year round average (Lycopersicon esculentum)	N05	3	0.763401	37475550	30792141	25880734
Tomatoes, red, ripe, raw, year round average (Lycopersicon esculentum)	N06	3	0.605645	32281554	35611327	22840609
Tomatoes, red, ripe, raw, year round average (Lycopersicon esculentum)	R06	2	0.691746	17519582	18324527
Tomatoes, yellow, raw (Lycopersicon esculentum)	D02	3	0.616259	11340098	15830922	27662341
Tomatoes, yellow, raw (Lycopersicon esculentum)	P03	0	0.565058
Tree spinach, cooked	D02	0	0.608966
Tree Spinach, raw (Cnidoscolus aconitifolius)	D02	0	0.608966
Turmeric, steamed (Curcuma longa)	C08	1	0.6029	21742514
Turmeric, steamed (Curcuma longa)	N05	0	0.563188
Turnip greens, raw (Brassica rapa (Rapifera Group))	D02	0	0.608966
Water spinach	C02	0	0.562397
Water spinach	C08	0	0.577805
Water spinach	H03	0	0.685362
Water spinach	J02	0	0.534335
Water spinach	L04	0	0.654126
Water spinach	M01	0	0.633604
Water spinach	M05	0	0.641561
Water spinach	N05	0	0.575237
Water spinach	P03	0	0.675056
Water spinach	S02	0	0.598349
Watercress, raw (Nasturtium officinale)	C08	0	0.628226
Watercress, raw (Nasturtium officinale)	H03	0	0.702347
Watercress, raw (Nasturtium officinale)	J02	0	0.572387
Watercress, raw (Nasturtium officinale)	L04	0	0.61729
Watercress, raw (Nasturtium officinale)	M01	0	0.601921
Watercress, raw (Nasturtium officinale)	M05	0	0.599439
Watercress, raw (Nasturtium officinale)	N05	0	0.607712
Watercress, raw (Nasturtium officinale)	P03	0	0.681766
Watercress, steamed	D02	0	0.616259
Watercress, steamed	P03	0	0.565058
Yardlong bean, cooked, boiled, drained, without salt	C08	0	0.628226
Yardlong bean, cooked, boiled, drained, without salt	H03	0	0.702347
Yardlong bean, cooked, boiled, drained, without salt	J02	0	0.572387
Yardlong bean, cooked, boiled, drained, without salt	L04	0	0.61729
Yardlong bean, cooked, boiled, drained, without salt	M01	0	0.601921
Yardlong bean, cooked, boiled, drained, without salt	M05	0	0.599439
Yardlong bean, cooked, boiled, drained, without salt	N05	0	0.607712
Yardlong bean, cooked, boiled, drained, without salt	P03	0	0.681766
Yuzu, raw	N03	0	0.562569

## Sheet: Citation
PMID	Full Citation
1332463	Singh et al. The American journal of cardiology 70, 1287-91 (1992).
6364880	Dorsch et al. Allergy 39, 43-9 (1984).
9925126	Feskanich et al. The American journal of clinical nutrition 69, 74-9 (1999).
11340098	Stahl et al. The Journal of nutrition 131, 1449-51 (2001).
11447078	Duffy et al. Circulation 104, 151-6 (2001).
11860726	Arjmandi et al. Journal of women's health & gender-based medicine 11, 61-8 (2002).
15165919	Hirata et al. The American journal of cardiology 93, 1384-8, A6 (2004).
15630270	Park et al. BioFactors (Oxford, England) 22, 145-7 (2004).
15643124	Hodgson et al. Journal of hypertension 23, 47-54 (2005).
15830922	Aust et al. International journal for vitamin and nutrition research. Internationale Zeitschrift fur Vitamin- und Ernahrungsforschung. Journal international de vitaminologie et de nutrition 75, 54-60 (2005).
16368299	Engelhard et al. American heart journal 151, 100 (2006).
17010979	Steptoe et al. Atherosclerosis 193, 277-82 (2007).
17519582	Yoshimura et al. Allergology international : official journal of the Japanese Society of Allergology 56, 225-30 (2007).
17652276	Kirsh et al. Journal of the National Cancer Institute 99, 1200-9 (2007).
17708625	Liu et al. The American journal of Chinese medicine 35, 583-95 (2007).
17761017	Ruel et al. The British journal of nutrition 99, 352-9 (2008).
18324527	Wood et al. Free radical research 42, 94-102 (2008).
18447631	Amagase et al. Journal of alternative and complementary medicine (New York, N.Y.) 14, 403-12 (2008).
18525384	Alexopoulos et al. European journal of cardiovascular prevention and rehabilitation : official journal of the European Society of Cardiology, Working Groups on Epidemiology & Prevention and Cardiac Rehabilitation and Exercise Physiology 15, 300-5 (2008).
19153985	Díaz-Juárez et al. Phytotherapy research : PTR 23, 948-54 (2009).
19516176	Grassi et al. Journal of hypertension 27, 774-81 (2009).
19857084	Amagase et al. Journal of medicinal food 12, 1159-65 (2009).
19883392	Howatson et al. Scandinavian journal of medicine & science in sports 20, 843-52 (2010).
20548903	Jeong et al. Annals of dermatology 22, 143-8 (2010).
20594781	Ried et al. Maturitas 67, 144-50 (2010).
20618964	Olsen et al. BMC musculoskeletal disorders 11, 156 (2010).
20660279	Basu et al. The Journal of nutrition 140, 1582-7 (2010).
20729016	Aptekmann et al. Maturitas 67, 343-7 (2010).
21056284	Cesar et al. Nutrition research (New York, N.Y.) 30, 689-94 (2010).
21068346	Morand et al. The American journal of clinical nutrition 93, 73-80 (2011).
21138408	Shidfar et al. International journal of food sciences and nutrition 62, 289-94 (2011).
21736808	Hooshmand et al. The British journal of nutrition 106, 923-30 (2011).
21742514	Khajehdehi et al. Journal of renal nutrition : the official journal of the Council on Renal Nutrition of the National Kidney Foundation 22, 50-7 (2012).
22019438	Bondonno et al. Free radical biology & medicine 52, 95-102 (2012).
22258209	Karlsen et al. Journal of human hypertension 27, 126-30 (2013).
22749178	Bogdanski et al. Nutrition research (New York, N.Y.) 32, 421-7 (2012).
22810991	Barona et al. The Journal of nutrition 142, 1626-32 (2012).
22840609	Niu et al. Journal of affective disorders 144, 165-70 (2013).
23038021	Hodgson et al. Food & function 4, 111-5 (2013).
23169470	Ried et al. European journal of clinical nutrition 67, 64-70 (2013).
23919812	Aptekmann et al. Lipids in health and disease 12, 119 (2013).
24004888	Rodriguez-Mateos et al. The American journal of clinical nutrition 98, 1179-91 (2013).
24344049	López Mantecón et al. Phytotherapy research : PTR 28, 1163-72 (2014).
24566440	Bell et al. Nutrients 6, 829-43 (2014).
25040978	Askari et al. Asian Pacific journal of cancer prevention : APJCP 15, 5223-7 (2014).
25097471	Ali et al. Postepy dermatologii i alergologii 31, 71-6 (2014).
25150116	McAnulty et al. Nutrition research (New York, N.Y.) 34, 577-84 (2014).
25263326	Del Bo' et al. Food & function 5, 3107-16 (2014).
25483553	Svendsen et al. Blood pressure 24, 48-54 (2015).
25512803	Amani et al. World journal of diabetes 5, 962-8 (2014).
25578927	Johnson et al. Journal of the Academy of Nutrition and Dietetics 115, 369-377 (2015).
25658240	Grassi et al. Nutrients 7, 1037-51 (2015).
25666417	Vaisman et al. International journal of food sciences and nutrition 66, 342-9 (2015).
25880734	Hirose et al. Nutrition journal 14, 34 (2015).
25904733	Novotny et al. The Journal of nutrition 145, 1185-93 (2015).
25942487	Draijer et al. Nutrients 7, 3138-53 (2015).
26337448	Urquiaga et al. Biological research 48, 49 (2015).
26471075	Silveira et al. International journal of food sciences and nutrition 66, 830-6 (2015).
26477692	Zhong et al. The Tohoku journal of experimental medicine 237, 183-91 (2015).
26686359	Law et al. Food & function 7, 902-12 (2016).
26872721	Farhangi et al. Primary care diabetes 10, 265-71 (2016).
26889617	Lauche et al. The Clinical journal of pain 32, 961-971 (2016).
26902092	Hooshmand et al. Osteoporosis international : a journal established as result of cooperation between the European Foundation for Osteoporosis and the National Osteoporosis Foundation of the USA 27, 2271-2279 (2016).
27075914	Jonvik et al. The Journal of nutrition 146, 986-93 (2016).
27161285	Maia Campos et al. The Journal of dermatological treatment 28, 78-81 (2017).
27165772	Wasilewski et al. Microvascular research 107, 65-71 (2016).
27167647	Silva et al. Revista brasileira de epidemiologia = Brazilian journal of epidemiology 19, 38-51 (2016).
27231439	Levers et al. Journal of the International Society of Sports Nutrition 13, 22 (2016).
27455316	Bell et al. Nutrients 8 (2016).
27488183	Thaptimthong et al. BMC complementary and alternative medicine 16, 269 (2016).
27662341	Grether-Beck et al. The British journal of dermatology 176, 1231-1240 (2017).
27797683	Nogueira et al. Journal of the American College of Nutrition 36, 108-115 (2017).
27854314	Grassi et al. Nutrients 8 (2016).
28034564	Woodward et al. Clinical nutrition (Edinburgh, Scotland) 37, 242-249 (2018).
28474502	Alangari et al. Immunity, inflammation and disease 5, 190-199 (2017).
28526377	Ribeiro et al. Nutrition (Burbank, Los Angeles County, Calif.) 38, 13-19 (2017).
28555052	Cook et al. Nutrients 9 (2017).
28760590	Banaeian et al. Journal de mycologie medicale 27, 494-500 (2017).
28846633	Schell et al. Nutrients 9 (2017).
28956671	Choudhary et al. Journal of dietary supplements 15, 499-506 (2018).
29099521	Feresin et al. Food & function 8, 4139-4149 (2017).
29131285	Krasińska et al. Kardiologia polska 76, 388-395 (2018).
29241576	Igwe et al. Nutrition research (New York, N.Y.) 47, 28-43 (2017).
29281192	Meng et al. Undersea & hyperbaric medicine : journal of the Undersea and Hyperbaric Medical Society, Inc 44, 551-557 (2017).
29343201	Watson et al. Nutritional neuroscience 22, 596-606 (2019).
29369914	Hsieh et al. Annals of plastic surgery 80, S26-S29 (2018).
29882843	Whyte et al. Nutrients 10 (2018).
30223563	Dalbeni et al. Nutrients 10 (2018).
30382270	Basu et al. Food & function 9, 6218-6226 (2018).
30553231	Thimóteo et al. Nutrition (Burbank, Los Angeles County, Calif.) 60, 112-117 (2019).
30638420	Lima et al. Journal of medicinal food 22, 202-210 (2019).
30699971	Du et al. Nutrients 11 (2019).
30792141	Yang et al. Clinical nutrition (Edinburgh, Scotland) 39, 291-297 (2020).
30912296	Al-Shafei et al. Physiological reports 7, e14030 (2019).
31029925	Gomes et al. Nutrition (Burbank, Los Angeles County, Calif.) 65, 68-73 (2019).
31084381	Quezada-Fernández et al. International journal of food sciences and nutrition 70, 977-985 (2019).
31902311	Cook et al. Journal of nutrition in gerontology and geriatrics 39, 99-113 (2020).
32109839	Kim et al. Nutrition research (New York, N.Y.) 75, 85-94 (2020).
32281554	Sun et al. Journal of epidemiology 31, 210-219 (2021).
32349742	Wlosinska et al. BMC complementary medicine and therapies 20, 132 (2020).
32396017	Okamoto et al. Clinical and experimental hypertension (New York, N.Y. : 1993) 42, 640-647 (2020).
32520418	O'Gallagher et al. British journal of clinical pharmacology 87, 577-587 (2021).
32731478	Jackson et al. Nutrients 12 (2020).
32917495	Clark et al. Nutrition, metabolism, and cardiovascular diseases : NMCD 31, 216-226 (2021).
33282442	Nakayama et al. Food science and biotechnology 29, 1755-1762 (2020).
33407609	Ferro et al. Journal of translational medicine 19, 19 (2021).
33491287	Taati et al. Journal of clinical hypertension (Greenwich, Conn.) 23, 978-986 (2021).
33636418	Fatel et al. Nutrition (Burbank, Los Angeles County, Calif.) 86, 111183 (2021).
33652807	Price et al. Nutrients 13 (2021).
33758944	Huang et al. The Journal of nutrition 151, 1517-1526 (2021).
33974725	Sangouni et al. Phytotherapy research : PTR 35, 4433-4441 (2021).
34322510	Liu et al. Frontiers in nutrition 8, 688897 (2021).
34444779	Richter et al. Nutrients 13 (2021).
34496450	Zadhoush et al. Phytotherapy research : PTR 35, 6335-6342 (2021).
34714130	Hooshmand et al. Journal of medicinal food 25, 40-47 (2022).
34812466	Feresin et al. Food & function 12, 12526-12534 (2021).
35057457	George et al. Nutrients 14 (2022).
35107113	Taladrid et al. Food & function 13, 2068-2082 (2022).
35276764	Valls et al. Nutrients 14 (2022).
35564709	Sinclair et al. International journal of environmental research and public health 19 (2022).
35611327	Gong et al. Risk management and healthcare policy 15, 1073-1085 (2022).
35719197	Chobpenthai et al. Pain research & management 2022, 3122153 (2022).
35798020	De Souza et al. The American journal of clinical nutrition 116, 897-910 (2022).
35807858	Monro et al. Nutrients 14 (2022).
36184225	Santos et al. Clinical nutrition ESPEN 51, 336-344 (2022).
36221990	Lu et al. Journal of cosmetic dermatology 22, 651-660 (2023).
36364848	Popiolek-Kalisz et al. Nutrients 14 (2022).
36558397	Baik et al. Nutrients 14 (2022).
36606510	Ben Othman et al. Endocrinology, diabetes & metabolism 6, e402 (2023).
37269909	Hodges et al. The American journal of clinical nutrition 118, 382-390 (2023).
37475550	Dehnavi et al. Central nervous system agents in medicinal chemistry 23, 137-143 (2023).
37872023	Heydarirad et al. Explore (New York, N.Y.) 20, 401-410 (2024).

## Sheet: SearchWords
ATC_Category	Category_Name	search_words
A02	DRUGS FOR ACID RELATED DISORDERS	"Stomach" OR "esophagitis" OR "ulcer" OR "gastritis" OR "gastric"
C01	CARDIAC THERAPY	"Vasodilation" OR "heart" OR "blood pressure" OR "arrhythmia" OR "cardiac"
C02	ANTIHYPERTENSIVES	"blood pressure" OR "Hypertension"
C07	BETA BLOCKING AGENTS	"hypertension" OR "heart" OR "blood pressure" OR "arrhythmia" OR "angina"
C08	CALCIUM CHANNEL BLOCKERS	"blood pressure" OR "Hypertension"
C10	LIPID MODIFYING AGENTS	"cholesterol" OR "lipids" OR "LDL" OR "hyperlipidemia" OR "triglycerides"
D02	EMOLLIENTS AND PROTECTIVES	"skin" OR "dermatitis" OR "photoaging" OR "Ultraviolet" OR "dermatology"
D05	ANTIPSORIATICS	"psoriasis"
G03	SEX HORMONES AND MODULATORS OF THE GENITAL SYSTEM	"progestogen" OR "estrogen" OR "androgen" OR "male hormone" OR "female hormone"
H02	CORTICOSTEROIDS FOR SYSTEMIC USE	"inflammation" OR "corticosteroid*" OR "adrenal cortex" OR "steroid"
H03	THYROID THERAPY	"Thyroid" OR "Graves' disease" OR "thyroxine" OR "triiodothyronine"
J02	ANTIMYCOTICS FOR SYSTEMIC USE	"antifungal" OR "mycosis" OR "candidiasis" OR "aspergillosis" OR "mucormycosis"
L01	ANTINEOPLASTIC AGENTS	"tumor" OR "cancer" OR "neoplasm"
L02	ENDOCRINE THERAPY	"prostate cancer" OR "breast cancer" OR "estrogen" OR "androgen*" OR "male hormone" OR "female hormone"
L04	IMMUNOSUPPRESSANTS	"Autoimmunity" OR "Allergy" OR "rheumatism" OR "collagen disease" OR "immunosuppression"
M01	ANTIINFLAMMATORY AND ANTIRHEUMATIC PRODUCTS	"rheumatism" OR "collagen disease" OR "arthritis"
M02	TOPICAL PRODUCTS FOR JOINT AND MUSCULAR PAIN	"myositis" OR "arthritis"
M04	ANTIGOUT PREPARATIONS	"Gout" OR "Uric acid" OR "Hyperuricemia"
M05	DRUGS FOR TREATMENT OF BONE DISEASES	"Bone" OR "osteoclast" OR "Osteoporosis"
N03	ANTIEPILEPTICS	"epilepsy" OR "convulsion"
N05	PSYCHOLEPTICS	"Anxiety" OR "Sleep" OR "Insomnia" OR "schizophrenia"
N06	PSYCHOANALEPTICS	"depression" OR "dementia" OR "attention deficit hyperactivity disorder" OR "ADHD"
P03	ECTOPARASITICIDES, INCL. SCABICIDES, INSECTICIDES AND REPELLENTS	"Repellent" OR "Lice" OR "Tick" OR "Mite"
R06	ANTIHISTAMINES FOR SYSTEMIC USE	"Anti Allerg*" OR "Atopic" OR "rhinitis" OR "asthma"
S01	OPHTHALMOLOGICALS	"Eye" OR "ophthalmology" OR "ophthalmitis" OR "glaucoma"
S02	OTOLOGICALS	"Ear" OR "otitis"OR "otology"OR "Hearing"
