# Supplementary material for: A comprehensive multi-evidence framework for network pharmacology-based prediction of dietary flavonoid effects
Source: Front Nutr. 2026 Apr 14;13:1792521. doi: 10.3389/fnut.2026.1792521 (PMC13120915; doi:10.3389/fnut.2026.1792521)
Supplement: Supplementary file 4 [file Data_Sheet_1.csv]

Food	A02	C01	C02	C07	C08	C10	D02	D05	G03	H02	H03	J02	L01	L02	L04	M01	M02	M04	M05	N03	N05	N06	P03	R06	S01	S02
Acerola, (west indian cherry), raw (Malpighia emarginata)	-0.238009825	-0.191129102	0.259932879	0.362216623	0.462102897	-0.501263116	0.616259102	0.328526278	0.501263116	0.300639797	0.44190428	0.240669235	0.036062095	0.367833366	0.33898369	0.360620947	0.097367656	0.166619646	0.387571786	0.057699352	0.469323254	0.27407192	0.565057931	0.361017888	0.057699352	0.259932879
Alcoholic beverage, beer, regular, all	-0.107549894	-0.044123034	0.306440478	0.412713881	0.49969123	-0.352984268	0.218897464	0.270551053	0.195795961	0.385014963	0.476421393	0.552123539	-0.085488377	0.190280582	0.220615168	0.220615168	0.082730688	0.038778485	0.235440805	-0.085488377	0.295397578	0.055153792	0.282528966	0.237422352	0.212342099	0.356133528
Alcoholic beverage, wine, berry, colored	-0.162082542	-0.223245766	0.229614551	0.162799725	0.682720597	-0.46789866	0.411280107	0.284722043	0.174315187	0.162799725	0.568263192	0.51023472	0.198780476	0.168198865	0.290525312	0.308874279	0.345572213	0.205803426	0.279524057	0.217129443	0.590874777	0.339455891	0.568263192	0.456167574	-0.076454029	0.180630113
Alcoholic beverage, wine, table, red, Cabernet Franc	-0.002433926	-0.104658812	0.445898702	0.371593717	0.389856789	-0.316410363	0.065219718	0.384983579	-0.026773185	0.466936842	0.398485368	0.55621344	0.146035552	0.321278215	0.29450503	0.180110514	0.031641036	0.36425963	0.227356682	0.017037481	0.165689135	-0.094923109	0.180907467	0.307012221	0.236090809	0.506813826
Alcoholic beverage, wine, table, red, Cabernet Sauvignon	-0.002433926	-0.104658812	0.445898702	0.371593717	0.389856789	-0.316410363	0.065219718	0.384983579	-0.026773185	0.466936842	0.398485368	0.55621344	0.146035552	0.321278215	0.29450503	0.180110514	0.031641036	0.36425963	0.227356682	0.017037481	0.165689135	-0.094923109	0.180907467	0.307012221	0.236090809	0.506813826
Amaranth leaves, cooked, boiled, drained, without salt	-0.003606209	-0.097367656	0.213000554	0.126775818	0.602899873	-0.313740224	0.284427278	0.375458604	0.032455885	0.065198992	0.347727958	0.335478328	0.082942818	0.180310473	0.104580075	0.266859501	0.284890548	0.260795968	0.05795466	0.245222244	0.563187905	0.414714089	0.470881609	0.407950213	-0.036062095	0.166068229
Annual saw-thistle, leaves	-0.419200591	-0.553247292	0.575815319	0.1591198	0.490418979	-0.565433356	0.537249013	0.556296155	0.438698293	0.518975347	0.702575116	0.601324583	0.528875165	0.53374959	0.733601035	0.575182207	0.470382059	0.443087442	0.665855162	0.448447144	0.509938142	0.27540504	0.631583205	0.46358013	0.058493106	0.602654168
Apricots, raw (Prunus armeniaca)	-0.064221385	0.070337707	0.327583426	0.55597642	0.290845098	-0.272176345	0.238109536	0.33370648	0.321106923	0.457682246	0.273380671	0.312325495	-0.290525312	0.314990601	0.143733575	0.211013121	-0.143733575	0.009215079	0.181229883	-0.223245766	0.15001484	-0.003058161	0.175086497	0.113276512	0.36392118	0.425552301
Arctic bramble berries	0.068823271	0.074329133	0.259060338	0.53366662	0.212209	-0.220234468	0.321516288	0.297643793	0.118376027	0.608324644	0.306927434	0.392500404	-0.101858441	0.305575324	0.222987399	0.06331741	-0.242257915	0.243329858	0.182497393	-0.154164128	0.10472652	-0.140399473	0.160376497	0.338983209	0.269787223	0.305911676
Arugula, raw (Eruca sativa)	-0.113151964	-0.174315187	0.168384004	0.334814529	0.315337316	-0.406735436	0.609189332	0.198999277	0.2599437	0.48225579	0.48225579	0.374172128	0.223245766	0.290525312	0.425084403	0.149849898	-0.033639773	0.328671143	0.402391774	0.058105062	0.309214262	0.009174484	0.445395475	0.517398121	-0.015290806	0.131645676
Asparagus, raw (Asparagus officinalis)	-0.039756095	-0.131500931	0.162260949	0.334814529	0.290845098	-0.357804858	0.590635342	0.235737605	0.186547832	0.488399176	0.426965317	0.343248811	0.211013121	0.302757956	0.382270147	0.119268286	-0.070337707	0.390105002	0.334814529	0.076454029	0.303091207	0.015290806	0.420821931	0.548013394	-0.009174484	0.119399566
Avocados, raw, all commercial varieties (Persea americana)	0.06491177	0.313740224	0.440441823	0.463637277	0.12996644	0.158673217	-0.107571855	0.245492164	0.082942818	0.315128462	0.083309823	0.018232518	-0.375045785	0.144248379	0.028849676	0.176704264	-0.032455885	-0.018110831	0.02897733	-0.602236981	-0.173288586	-0.079336608	-0.039843828	-0.119135903	0.562568677	0.361017888
Bananas, raw (Musa acuminata Colla)	-0.126634819	-0.068823271	0.319691481	0.425827251	0.534656443	-0.399174973	0.304814144	0.314179559	0.253269638	0.384350571	0.49218994	0.523333872	-0.071576202	0.239504984	0.245010846	0.264281362	0.09635258	0.077423137	0.262685642	-0.052305686	0.361030897	0.118376027	0.359464563	0.283863988	0.19545809	0.361030897
Bay leaves, fresh (Laurus nobilis)	-0.266859501	-0.212766359	0.245492164	0.347727958	0.447662181	-0.508475535	0.608966095	0.277983774	0.508475535	0.307884129	0.470881609	0.269841264	0.06491177	0.33898369	0.367833366	0.346196109	0.104580075	0.137642317	0.423793448	0.043274514	0.440441823	0.230797406	0.550569266	0.346577173	0.043274514	0.245492164
Bayberries, raw	-0.003606209	-0.097367656	0.213000554	0.126775818	0.602899873	-0.313740224	0.284427278	0.375458604	0.032455885	0.065198992	0.347727958	0.335478328	0.082942818	0.180310473	0.104580075	0.266859501	0.284890548	0.260795968	0.05795466	0.245222244	0.563187905	0.414714089	0.470881609	0.407950213	-0.036062095	0.166068229
Beans, kidney, red, mature seeds, cooked, boiled, without salt	-0.168198865	-0.217129443	0.247983715	0.205803426	0.676597543	-0.486247627	0.460757414	0.321460371	0.229362088	0.187373269	0.55597642	0.47312674	0.168198865	0.217129443	0.296641634	0.333339568	0.314990601	0.218090198	0.291810828	0.204896799	0.603120886	0.357804858	0.592836735	0.462290629	-0.05198874	0.205122332
Beans, snap, green, canned, regular pack, drained solids	-0.238009825	-0.191129102	0.259932879	0.362216623	0.462102897	-0.501263116	0.616259102	0.328526278	0.501263116	0.300639797	0.44190428	0.240669235	0.036062095	0.367833366	0.33898369	0.360620947	0.097367656	0.166619646	0.387571786	0.057699352	0.469323254	0.27407192	0.565057931	0.361017888	0.057699352	0.259932879
Beans, snap, green, cooked, boiled, drained, without salt	-0.003606209	-0.097367656	0.213000554	0.126775818	0.602899873	-0.313740224	0.284427278	0.375458604	0.032455885	0.065198992	0.347727958	0.335478328	0.082942818	0.180310473	0.104580075	0.266859501	0.284890548	0.260795968	0.05795466	0.245222244	0.563187905	0.414714089	0.470881609	0.407950213	-0.036062095	0.166068229
Beans, snap, green, frozen, all styles, unprepared	-0.238009825	-0.191129102	0.259932879	0.362216623	0.462102897	-0.501263116	0.616259102	0.328526278	0.501263116	0.300639797	0.44190428	0.240669235	0.036062095	0.367833366	0.33898369	0.360620947	0.097367656	0.166619646	0.387571786	0.057699352	0.469323254	0.27407192	0.565057931	0.361017888	0.057699352	0.259932879
Beans, snap, green, raw (Phaseolus vulgaris)	-0.308861235	-0.399864991	0.425151654	0.18281286	0.601838056	-0.603934021	0.404332895	0.383740779	0.33919582	0.196662319	0.553978364	0.412698403	0.364015026	0.386076543	0.463291852	0.446745714	0.350226578	0.343466586	0.473651501	0.248192063	0.507973405	0.27025358	0.592756849	0.380980054	-0.016546138	0.425151654
Beans, snap, yellow, cooked, boiled, drained, without salt	-0.238009825	-0.191129102	0.259932879	0.362216623	0.462102897	-0.501263116	0.616259102	0.328526278	0.501263116	0.300639797	0.44190428	0.240669235	0.036062095	0.367833366	0.33898369	0.360620947	0.097367656	0.166619646	0.387571786	0.057699352	0.469323254	0.27407192	0.565057931	0.361017888	0.057699352	0.259932879
Bee Pollen	-0.057811548	-0.19545809	0.192917273	0.212913626	0.575995858	-0.423951351	0.489929582	0.261816299	0.055058617	0.348404115	0.583438636	0.565089234	0.300069463	0.19270516	0.363386872	0.184446367	0.198211021	0.376055235	0.298632098	0.211975675	0.504340871	0.176187574	0.525371284	0.611823352	-0.09635258	0.121262286
Bilberry, raw	-0.003606209	-0.097367656	0.213000554	0.126775818	0.602899873	-0.313740224	0.284427278	0.375458604	0.032455885	0.065198992	0.347727958	0.335478328	0.082942818	0.180310473	0.104580075	0.266859501	0.284890548	0.260795968	0.05795466	0.245222244	0.563187905	0.414714089	0.470881609	0.407950213	-0.036062095	0.166068229
Blueberries, frozen, unsweetened	-0.427748376	-0.525080342	0.566685296	0.12091695	0.587198791	-0.586553162	0.432527836	0.546171801	0.443116581	0.31644223	0.640602564	0.520587395	0.437993846	0.484098461	0.607044102	0.612166837	0.535325812	0.347314643	0.578857739	0.422625641	0.566685296	0.381643761	0.640602564	0.361550347	0.048665983	0.597455538
Blueberries, rabbiteye, raw (Vaccinium spp.)	-0.022023447	0.030282239	0.325203403	0.431357475	0.496072988	-0.289057739	0.148927458	0.34173917	0.121128957	0.367759899	0.392645907	0.512199109	-0.165175851	0.206469814	0.12938775	0.209222745	0.052305686	0.066362688	0.124430041	-0.085340856	0.294887832	0.090846718	0.237799634	0.223232845	0.261528431	0.383078585
Bog whortleberries, wild, frozen	-0.003606209	-0.097367656	0.213000554	0.126775818	0.602899873	-0.313740224	0.284427278	0.375458604	0.032455885	0.065198992	0.347727958	0.335478328	0.082942818	0.180310473	0.104580075	0.266859501	0.284890548	0.260795968	0.05795466	0.245222244	0.563187905	0.414714089	0.470881609	0.407950213	-0.036062095	0.166068229
Broadbeans (fava beans), mature seeds, canned	-0.238009825	-0.191129102	0.259932879	0.362216623	0.462102897	-0.501263116	0.616259102	0.328526278	0.501263116	0.300639797	0.44190428	0.240669235	0.036062095	0.367833366	0.33898369	0.360620947	0.097367656	0.166619646	0.387571786	0.057699352	0.469323254	0.27407192	0.565057931	0.361017888	0.057699352	0.259932879
Broccoli, cooked, boiled, drained, without salt	-0.238009825	-0.191129102	0.259932879	0.362216623	0.462102897	-0.501263116	0.616259102	0.328526278	0.501263116	0.300639797	0.44190428	0.240669235	0.036062095	0.367833366	0.33898369	0.360620947	0.097367656	0.166619646	0.387571786	0.057699352	0.469323254	0.27407192	0.565057931	0.361017888	0.057699352	0.259932879
Broccoli, frozen, chopped, unprepared	-0.266859501	-0.212766359	0.245492164	0.347727958	0.447662181	-0.508475535	0.608966095	0.277983774	0.508475535	0.307884129	0.470881609	0.269841264	0.06491177	0.33898369	0.367833366	0.346196109	0.104580075	0.137642317	0.423793448	0.043274514	0.440441823	0.230797406	0.550569266	0.346577173	0.043274514	0.245492164
Broccoli, raw (Brassica oleracea var. italica)	-0.341363425	-0.426704282	0.427173962	0.174202057	0.570483936	-0.61390358	0.395284095	0.350007053	0.360633941	0.204618289	0.564082852	0.414769931	0.393669112	0.382657388	0.495527553	0.443221867	0.346869287	0.32904833	0.514310836	0.233999122	0.468513378	0.22574033	0.5751433	0.355518975	-0.019270516	0.432685884
Brussels sprouts, cooked, boiled, drained, without salt	-0.104611372	-0.170681713	0.363786858	0.525371284	0.429929923	-0.327598771	0.409202549	0.217720923	0.349622218	0.248860082	0.221208962	0.233830028	0.112870165	0.261528431	0.341363425	0.385410319	0.090846718	0.138255601	0.295866986	0.313834117	0.575995858	0.462492383	0.378820347	0.523632599	-0.200963952	0.270084182
Brussels sprouts, raw (Brassica oleracea (Gemmifera Group))	-0.077082064	-0.148658266	0.34173917	0.536431732	0.407882235	-0.278046016	0.370230878	0.162601702	0.311081186	0.237799634	0.188027617	0.23939741	0.107364303	0.206469814	0.32484584	0.357881011	0.079834995	0.099544033	0.268215866	0.330351702	0.570483936	0.467998245	0.32904833	0.534656443	-0.245010846	0.231500728
Buckwheat groats, roasted, dry	-0.284890548	-0.238009825	0.400729856	0.22095214	0.32130592	-0.266859501	0.568854556	0.610120231	0.548143839	0.44190428	0.394816119	0.288073781	-0.010818628	0.461594812	0.385864413	0.548143839	0.331771271	0.119531485	0.340483625	0.33898369	0.51625558	0.508475535	0.51796977	0.267153237	0.198341521	0.447662181
Cabbage, Chinese, choi-sum, raw	-0.458484786	-0.519957607	0.515401559	0.151789363	0.617969033	-0.612166837	0.510227447	0.479502942	0.489221196	0.36275085	0.722928998	0.593107032	0.417502906	0.432871111	0.637780513	0.591675897	0.530203077	0.275279013	0.625166358	0.381643761	0.587198791	0.36115282	0.671474977	0.392320589	0.028175043	0.535915053
Cabbage, chinese (pak-choi), cooked, boiled, drained, without salt	-0.333898145	-0.485005335	0.456260443	0.200735747	0.453820548	-0.545935654	0.579144578	0.417222117	0.336335358	0.575279276	0.722159091	0.640755703	0.545935654	0.446009931	0.721414971	0.419200591	0.333898145	0.467567412	0.648719184	0.35583306	0.441621071	0.126735062	0.587519261	0.55385626	0	0.451380652
Cabbage, chinese (pak-choi), raw (Brassica rapa (Chinensis Group))	-0.519957607	-0.550694017	0.556428548	0.172370971	0.556428548	-0.601921367	0.572387136	0.53078668	0.601921367	0.445077283	0.733219802	0.582747084	0.397011966	0.494343931	0.699253333	0.653148718	0.540448547	0.244406601	0.686911183	0.402134701	0.576942043	0.381643761	0.681765781	0.361550347	0.079402393	0.597455538
Cabbage, chinese (pe-tsai), raw (Brassica rapa (Pekinensis Group))	-0.482257419	-0.561778589	0.513604518	0.072143387	0.580373106	-0.582300181	0.41761168	0.42629175	0.433518637	0.337527989	0.731740067	0.632902174	0.492518215	0.382214657	0.661821352	0.572039385	0.582300181	0.257654953	0.641560833	0.407866647	0.529012654	0.307823884	0.613218788	0.34668305	0.005130398	0.536716722
Cabbage, cooked, boiled, drained, without salt	-0.445785982	-0.559165076	0.544302754	0.023293795	0.575258361	-0.538550695	0.341332226	0.482391541	0.363328459	0.297642931	0.680696442	0.612313536	0.507629124	0.394250031	0.626161813	0.584933052	0.621008218	0.30281933	0.582344865	0.466400363	0.533984219	0.347867674	0.587521264	0.332772774	0.012883988	0.570099093
Cabbage, napa, raw	-0.238009825	-0.191129102	0.259932879	0.362216623	0.462102897	-0.501263116	0.616259102	0.328526278	0.501263116	0.300639797	0.44190428	0.240669235	0.036062095	0.367833366	0.33898369	0.360620947	0.097367656	0.166619646	0.387571786	0.057699352	0.469323254	0.27407192	0.565057931	0.361017888	0.057699352	0.259932879
Cabbage, raw (Brassica oleracea (Capitata Group))	-0.501033415	-0.501033415	0.559460092	0.24609497	0.399614352	-0.578115479	0.58457507	0.540168365	0.688232713	0.442417923	0.572378188	0.361879805	0.311081186	0.586374271	0.655197542	0.635927026	0.371645665	0.25992053	0.669157109	0.305575324	0.460245495	0.319339979	0.61661998	0.275596105	0.143152404	0.625603157
Cabbage, red, pickled	-0.003606209	-0.097367656	0.213000554	0.126775818	0.602899873	-0.313740224	0.284427278	0.375458604	0.032455885	0.065198992	0.347727958	0.335478328	0.082942818	0.180310473	0.104580075	0.266859501	0.284890548	0.260795968	0.05795466	0.245222244	0.563187905	0.414714089	0.470881609	0.407950213	-0.036062095	0.166068229
Cabbage, red, raw (Brassica oleracea (Capitata Group))	-0.294563601	-0.418445489	0.518120676	0.038711568	0.523632599	-0.412939628	0.292287535	0.581507781	0.275293085	0.235034522	0.489424828	0.445390529	0.352375149	0.42119842	0.448727729	0.553339101	0.536821516	0.34287389	0.378820347	0.470751175	0.542924326	0.443221867	0.53366662	0.31693552	0.060564479	0.542924326
Cabbage, savoy, raw (Brassica oleracea (Capitata Group))	-0.545571282	-0.571184957	0.561556922	0.14664396	0.53078668	-0.581430427	0.562027188	0.525658306	0.612166837	0.465658892	0.748656009	0.608646954	0.412380171	0.484098461	0.724867008	0.663394188	0.571184957	0.21867959	0.707492792	0.422625641	0.561556922	0.376521026	0.666329575	0.341036852	0.084525128	0.607712285
Capers, canned (Capparis spinosa)	-0.238009825	-0.191129102	0.259932879	0.362216623	0.462102897	-0.501263116	0.616259102	0.328526278	0.501263116	0.300639797	0.44190428	0.240669235	0.036062095	0.367833366	0.33898369	0.360620947	0.097367656	0.166619646	0.387571786	0.057699352	0.469323254	0.27407192	0.565057931	0.361017888	0.057699352	0.259932879
Capers, raw	-0.266859501	-0.212766359	0.245492164	0.347727958	0.447662181	-0.508475535	0.608966095	0.277983774	0.508475535	0.307884129	0.470881609	0.269841264	0.06491177	0.33898369	0.367833366	0.346196109	0.104580075	0.137642317	0.423793448	0.043274514	0.440441823	0.230797406	0.550569266	0.346577173	0.043274514	0.245492164
Carob fiber (Caromax)	-0.168198865	-0.217129443	0.247983715	0.205803426	0.676597543	-0.486247627	0.460757414	0.321460371	0.229362088	0.187373269	0.55597642	0.47312674	0.168198865	0.217129443	0.296641634	0.333339568	0.314990601	0.218090198	0.291810828	0.204896799	0.603120886	0.357804858	0.592836735	0.462290629	-0.05198874	0.205122332
Carob kibbles	-0.162082542	-0.223245766	0.229614551	0.162799725	0.682720597	-0.46789866	0.411280107	0.284722043	0.174315187	0.162799725	0.568263192	0.51023472	0.198780476	0.168198865	0.290525312	0.308874279	0.345572213	0.205803426	0.279524057	0.217129443	0.590874777	0.339455891	0.568263192	0.456167574	-0.076454029	0.180630113
Carrots, raw (Daucus carota)	-0.341363425	-0.426704282	0.427173962	0.174202057	0.570483936	-0.61390358	0.395284095	0.350007053	0.360633941	0.204618289	0.564082852	0.414769931	0.393669112	0.382657388	0.495527553	0.443221867	0.346869287	0.32904833	0.514310836	0.233999122	0.468513378	0.22574033	0.5751433	0.355518975	-0.019270516	0.432685884
Cashew apple, raw	-0.162082542	-0.223245766	0.229614551	0.162799725	0.682720597	-0.46789866	0.411280107	0.284722043	0.174315187	0.162799725	0.568263192	0.51023472	0.198780476	0.168198865	0.290525312	0.308874279	0.345572213	0.205803426	0.279524057	0.217129443	0.590874777	0.339455891	0.568263192	0.456167574	-0.076454029	0.180630113
Catsup	-0.238009825	-0.191129102	0.259932879	0.362216623	0.462102897	-0.501263116	0.616259102	0.328526278	0.501263116	0.300639797	0.44190428	0.240669235	0.036062095	0.367833366	0.33898369	0.360620947	0.097367656	0.166619646	0.387571786	0.057699352	0.469323254	0.27407192	0.565057931	0.361017888	0.057699352	0.259932879
Cauliflower, frozen, cooked, boiled, drained, without salt	-0.388386469	-0.425084403	0.43779841	0.224233584	0.352075644	-0.584108785	0.405095444	0.321460371	0.498480272	0.242663741	0.433108703	0.219555546	0.345572213	0.46789866	0.516829239	0.437317048	0.198780476	0.297954214	0.568263192	0.137617253	0.296968152	0.113151964	0.48225579	0.223491496	0.05198874	0.480659793
Cauliflower, raw (Brassica oleracea (Botrytis Group))	-0.501033415	-0.501033415	0.559460092	0.24609497	0.399614352	-0.578115479	0.58457507	0.540168365	0.688232713	0.442417923	0.572378188	0.361879805	0.311081186	0.586374271	0.655197542	0.635927026	0.371645665	0.25992053	0.669157109	0.305575324	0.460245495	0.319339979	0.61661998	0.275596105	0.143152404	0.625603157
Celeriac, raw (Apium graveolens)	-0.320952643	-0.266859501	0.407950213	0.184730478	0.285204132	-0.238009825	0.554268542	0.602899873	0.562568677	0.470881609	0.416549116	0.324538817	0.010818628	0.447169974	0.421926508	0.562568677	0.375045785	0.083309823	0.369460955	0.367833366	0.494594507	0.501263116	0.496236773	0.238271806	0.20555394	0.462102897
Celery hearts, green	-0.461594812	-0.501263116	0.501814864	-0.097798488	0.003610179	-0.191129102	0.127627625	0.415170571	0.421926508	0.329617127	0.322372794	0.277134271	0.385864413	0.400289251	0.562568677	0.515687954	0.468807231	0.130397984	0.510725438	0.414714089	0.119135903	0.173098055	0.213707807	-0.043322147	0.158673217	0.602899873
Celery hearts, white	-0.461594812	-0.501263116	0.501814864	-0.097798488	0.003610179	-0.191129102	0.127627625	0.415170571	0.421926508	0.329617127	0.322372794	0.277134271	0.385864413	0.400289251	0.562568677	0.515687954	0.468807231	0.130397984	0.510725438	0.414714089	0.119135903	0.173098055	0.213707807	-0.043322147	0.158673217	0.602899873
Celery, Chinese, raw	-0.447169974	-0.508475535	0.509035222	-0.105042821	-0.003610179	-0.212766359	0.076576575	0.393509498	0.385864413	0.278906799	0.286151132	0.233376228	0.421926508	0.40750167	0.548143839	0.494050697	0.439957555	0.173863979	0.503481105	0.393076832	0.083034114	0.129823541	0.19197481	-0.057762862	0.144248379	0.610120231
Celery, raw (Apium graveolens)	-0.556092032	-0.561597894	0.609067391	0.152081161	0.305911676	-0.495527553	0.512199109	0.578751819	0.693738574	0.481129491	0.566847964	0.395284095	0.360633941	0.591880133	0.710256159	0.685479782	0.470751175	0.226739186	0.696808229	0.399174973	0.410638196	0.330351702	0.555787516	0.198429195	0.176187574	0.697258144
Chard, swiss, red and white stems, raw (Beta vulgaris subsp. Vulagaris)	-0.223245766	-0.247711055	0.24186066	0.224233584	0.645982269	-0.516829239	0.497865393	0.272475933	0.296641634	0.224233584	0.592836735	0.485496067	0.186547832	0.217129443	0.351688535	0.333339568	0.296641634	0.181229883	0.365531459	0.168198865	0.566382558	0.302757956	0.592836735	0.443921465	-0.05198874	0.205122332
Chard, swiss, red leaf, raw (Beta vulgaris subsp. Vulagaris)	-0.223245766	-0.247711055	0.24186066	0.224233584	0.645982269	-0.516829239	0.497865393	0.272475933	0.296641634	0.224233584	0.592836735	0.485496067	0.186547832	0.217129443	0.351688535	0.333339568	0.296641634	0.181229883	0.365531459	0.168198865	0.566382558	0.302757956	0.592836735	0.443921465	-0.05198874	0.205122332
Chard, swiss, white leaf, raw (Beta vulgaris subsp. vulagaris)	-0.217129443	-0.253827378	0.223491496	0.181229883	0.652105324	-0.498480272	0.448388087	0.235737605	0.241594733	0.19966004	0.605123507	0.522604046	0.217129443	0.168198865	0.345572213	0.308874279	0.327223246	0.168943111	0.353244687	0.180431509	0.554136449	0.284408989	0.568263192	0.43779841	-0.076454029	0.180630113
Cherries, sour, dry, sweetened	-0.039756095	-0.143733575	0.119399566	0.297954214	0.229614551	-0.327223246	0.553527363	0.143891785	0.131500931	0.512972719	0.445395475	0.386541454	0.272176345	0.241594733	0.412851759	0.05198874	-0.088686674	0.37781823	0.359388073	0.058105062	0.223491496	-0.088686674	0.359388073	0.54189034	-0.039756095	0.070415129
Cherries, sour, dry, unsweetened	-0.039756095	-0.143733575	0.119399566	0.297954214	0.229614551	-0.327223246	0.553527363	0.143891785	0.131500931	0.512972719	0.445395475	0.386541454	0.272176345	0.241594733	0.412851759	0.05198874	-0.088686674	0.37781823	0.359388073	0.058105062	0.223491496	-0.088686674	0.359388073	0.54189034	-0.039756095	0.070415129
Cherries, sour, powder	-0.039756095	-0.131500931	0.162260949	0.334814529	0.290845098	-0.357804858	0.590635342	0.235737605	0.186547832	0.488399176	0.426965317	0.343248811	0.211013121	0.302757956	0.382270147	0.119268286	-0.070337707	0.390105002	0.334814529	0.076454029	0.303091207	0.015290806	0.420821931	0.548013394	-0.009174484	0.119399566
Cherries, sour, red, frozen, unsweetened	-0.039756095	-0.143733575	0.119399566	0.297954214	0.229614551	-0.327223246	0.553527363	0.143891785	0.131500931	0.512972719	0.445395475	0.386541454	0.272176345	0.241594733	0.412851759	0.05198874	-0.088686674	0.37781823	0.359388073	0.058105062	0.223491496	-0.088686674	0.359388073	0.54189034	-0.039756095	0.070415129
Cherries, sour, red, raw (Prunus cerasus)	0.085340856	0.101858441	0.253548416	0.539196844	0.173625546	-0.181693436	0.2574914	0.270084182	0.085340856	0.619385092	0.284806538	0.403635167	-0.12938775	0.278046016	0.200963952	0.030282239	-0.269787223	0.210148514	0.160376497	-0.19270516	0.044095377	-0.19545809	0.094013809	0.294887832	0.297316532	0.311423598
Chia seeds, raw	-0.238009825	-0.191129102	0.259932879	0.362216623	0.462102897	-0.501263116	0.616259102	0.328526278	0.501263116	0.300639797	0.44190428	0.240669235	0.036062095	0.367833366	0.33898369	0.360620947	0.097367656	0.166619646	0.387571786	0.057699352	0.469323254	0.27407192	0.565057931	0.361017888	0.057699352	0.259932879
Chicory greens, raw (Cichorium intybus)	-0.501033415	-0.501033415	0.559460092	0.24609497	0.399614352	-0.578115479	0.58457507	0.540168365	0.688232713	0.442417923	0.572378188	0.361879805	0.311081186	0.586374271	0.655197542	0.635927026	0.371645665	0.25992053	0.669157109	0.305575324	0.460245495	0.319339979	0.61661998	0.275596105	0.143152404	0.625603157
Chokeberry, raw	-0.238009825	-0.191129102	0.259932879	0.362216623	0.462102897	-0.501263116	0.616259102	0.328526278	0.501263116	0.300639797	0.44190428	0.240669235	0.036062095	0.367833366	0.33898369	0.360620947	0.097367656	0.166619646	0.387571786	0.057699352	0.469323254	0.27407192	0.565057931	0.361017888	0.057699352	0.259932879
Corn poppy, leaves	-0.292861555	-0.446613872	0.434889471	0.19610494	0.53750384	-0.534472339	0.58486436	0.442219068	0.290421042	0.546642519	0.740296147	0.681107862	0.50274567	0.410006178	0.668700552	0.419768229	0.373398483	0.455943984	0.585863507	0.380720022	0.522844644	0.205003089	0.622633183	0.596140623	-0.014643078	0.415343876
Cowpeas, black seed cultivar, mature seeds, raw (Vigna unguiculata Subsp. Sinensis)	-0.168198865	-0.217129443	0.247983715	0.205803426	0.676597543	-0.486247627	0.460757414	0.321460371	0.229362088	0.187373269	0.55597642	0.47312674	0.168198865	0.217129443	0.296641634	0.333339568	0.314990601	0.218090198	0.291810828	0.204896799	0.603120886	0.357804858	0.592836735	0.462290629	-0.05198874	0.205122332
Cranberries, dried, sweetened (Includes foods for USDA's Food Distribution Program)	-0.410431846	-0.507909409	0.549556835	0.10821508	0.616325422	-0.564343788	0.43576871	0.552124857	0.415562244	0.319492142	0.65959668	0.560274056	0.420692642	0.45404023	0.589995779	0.607952172	0.564343788	0.32979834	0.5513816	0.443779433	0.600917287	0.415562244	0.649290482	0.382635366	0.041043185	0.572669038
Cranberry Sauce, whole, canned, OCEAN SPRAY	-0.003606209	-0.097367656	0.213000554	0.126775818	0.602899873	-0.313740224	0.284427278	0.375458604	0.032455885	0.065198992	0.347727958	0.335478328	0.082942818	0.180310473	0.104580075	0.266859501	0.284890548	0.260795968	0.05795466	0.245222244	0.563187905	0.414714089	0.470881609	0.407950213	-0.036062095	0.166068229
Cranberry juice cocktail, bottled	-0.410431846	-0.507909409	0.549556835	0.10821508	0.616325422	-0.564343788	0.43576871	0.552124857	0.415562244	0.319492142	0.65959668	0.560274056	0.420692642	0.45404023	0.589995779	0.607952172	0.564343788	0.32979834	0.5513816	0.443779433	0.600917287	0.415562244	0.649290482	0.382635366	0.041043185	0.572669038
Cranberry sauce, canned, sweetened	-0.405301448	-0.513039807	0.534148699	0.072143387	0.621461467	-0.548952594	0.394266928	0.521308586	0.369388661	0.298879746	0.669902878	0.591400392	0.446344632	0.412997045	0.584865381	0.58743058	0.589995779	0.319492142	0.541075402	0.45404023	0.590645196	0.40017105	0.628678086	0.377499321	0.020521592	0.552124857
Cranberry sauce, jellied, canned, OCEAN SPRAY	-0.003606209	-0.097367656	0.213000554	0.126775818	0.602899873	-0.313740224	0.284427278	0.375458604	0.032455885	0.065198992	0.347727958	0.335478328	0.082942818	0.180310473	0.104580075	0.266859501	0.284890548	0.260795968	0.05795466	0.245222244	0.563187905	0.414714089	0.470881609	0.407950213	-0.036062095	0.166068229
Crowberries, raw	-0.003606209	-0.097367656	0.213000554	0.126775818	0.602899873	-0.313740224	0.284427278	0.375458604	0.032455885	0.065198992	0.347727958	0.335478328	0.082942818	0.180310473	0.104580075	0.266859501	0.284890548	0.260795968	0.05795466	0.245222244	0.563187905	0.414714089	0.470881609	0.407950213	-0.036062095	0.166068229
Cucumber, with peel, raw (Cucumis sativus)	-0.266859501	-0.212766359	0.245492164	0.347727958	0.447662181	-0.508475535	0.608966095	0.277983774	0.508475535	0.307884129	0.470881609	0.269841264	0.06491177	0.33898369	0.367833366	0.346196109	0.104580075	0.137642317	0.423793448	0.043274514	0.440441823	0.230797406	0.550569266	0.346577173	0.043274514	0.245492164
Currants, european black, raw (Ribes nigrum)	0.007684103	-0.064034188	0.258982873	0.342169241	0.541043427	-0.335539145	0.282308587	0.279496368	-0.012806838	0.439931881	0.537694522	0.655266721	0.105016068	0.166488889	0.26894359	0.135752479	0.099893333	0.259842807	0.208388786	0.048665983	0.361550347	0.043543248	0.337023839	0.469246195	0.089647863	0.248726125
Currants, white, raw	-0.168198865	-0.217129443	0.247983715	0.205803426	0.676597543	-0.486247627	0.460757414	0.321460371	0.229362088	0.187373269	0.55597642	0.47312674	0.168198865	0.217129443	0.296641634	0.333339568	0.314990601	0.218090198	0.291810828	0.204896799	0.603120886	0.357804858	0.592836735	0.462290629	-0.05198874	0.205122332
Dill weed, fresh (Anethum graveolens)	-0.024776378	-0.173434644	0.170869585	0.24609497	0.476781261	-0.390916181	0.523333872	0.239768611	0.044046894	0.425827251	0.550257292	0.531684945	0.311081186	0.214728606	0.385410319	0.12938775	0.099105511	0.420297027	0.309692546	0.178940505	0.427173962	0.088093787	0.481129491	0.63387104	-0.085340856	0.099214598
Dock, raw (Rumex spp.)	-0.198780476	-0.229362088	0.254106769	0.236520356	0.658228379	-0.510712916	0.504050057	0.315337316	0.290525312	0.218090198	0.568263192	0.460757414	0.162082542	0.241594733	0.327223246	0.345572213	0.290525312	0.205803426	0.334814529	0.180431509	0.590874777	0.339455891	0.605123507	0.456167574	-0.039756095	0.217368441
Drumstick (horseradish tree) leaves, raw (Moringa oleifera)	-0.088686674	-0.15596622	0.180630113	0.347101301	0.327583426	-0.400619114	0.615373995	0.24186066	0.253827378	0.476112404	0.457682246	0.349433475	0.198780476	0.314990601	0.400619114	0.162082542	-0.039756095	0.353244687	0.371674844	0.070337707	0.33370648	0.045872418	0.457682246	0.52964423	-0.003058161	0.143891785
Eggplant, long, cooked	-0.452261093	-0.562568677	0.449998179	-0.113565565	0.416869479	-0.413653439	0.158944655	0.292636853	0.248192063	0.240980588	0.631535335	0.621836108	0.565326367	0.234403615	0.606691711	0.466049541	0.625995538	0.191122536	0.562288039	0.432957266	0.347851353	0.187522892	0.404404206	0.201532927	-0.030334586	0.47760543
Elderberries, raw (Sambucus spp.)	-0.039756095	-0.131500931	0.162260949	0.334814529	0.290845098	-0.357804858	0.590635342	0.235737605	0.186547832	0.488399176	0.426965317	0.343248811	0.211013121	0.302757956	0.382270147	0.119268286	-0.070337707	0.390105002	0.334814529	0.076454029	0.303091207	0.015290806	0.420821931	0.548013394	-0.009174484	0.119399566
Fennel, leaves, raw	-0.105016068	-0.315048205	0.315394984	0.162080167	0.525658306	-0.473852991	0.401447991	0.315394984	0.033297778	0.347314643	0.568566934	0.546487266	0.478975726	0.294557265	0.463607521	0.233084444	0.233084444	0.522258315	0.383332458	0.27918906	0.433347579	0.105016068	0.501676707	0.587198791	-0.089647863	0.264111246
Garlic chives, raw	-0.266859501	-0.212766359	0.245492164	0.347727958	0.447662181	-0.508475535	0.608966095	0.277983774	0.508475535	0.307884129	0.470881609	0.269841264	0.06491177	0.33898369	0.367833366	0.346196109	0.104580075	0.137642317	0.423793448	0.043274514	0.440441823	0.230797406	0.550569266	0.346577173	0.043274514	0.245492164
Garlic, raw (Allium sativum)	-0.168198865	-0.217129443	0.247983715	0.205803426	0.676597543	-0.486247627	0.460757414	0.321460371	0.229362088	0.187373269	0.55597642	0.47312674	0.168198865	0.217129443	0.296641634	0.333339568	0.314990601	0.218090198	0.291810828	0.204896799	0.603120886	0.357804858	0.592836735	0.462290629	-0.05198874	0.205122332
Goji berry (wolfberry), dried	-0.168198865	-0.217129443	0.247983715	0.205803426	0.676597543	-0.486247627	0.460757414	0.321460371	0.229362088	0.187373269	0.55597642	0.47312674	0.168198865	0.217129443	0.296641634	0.333339568	0.314990601	0.218090198	0.291810828	0.204896799	0.603120886	0.357804858	0.592836735	0.462290629	-0.05198874	0.205122332
Gooseberries, raw (Ribes spp.)	-0.238009825	-0.191129102	0.259932879	0.362216623	0.462102897	-0.501263116	0.616259102	0.328526278	0.501263116	0.300639797	0.44190428	0.240669235	0.036062095	0.367833366	0.33898369	0.360620947	0.097367656	0.166619646	0.387571786	0.057699352	0.469323254	0.27407192	0.565057931	0.361017888	0.057699352	0.259932879
Grapefruit, raw (not specified as to color) (Citrus paradisi)	0.118376027	-0.06331741	-0.038583455	0.398176131	0.476781261	0.027529309	0.400851477	-0.049607299	0.231246191	0.116134705	0.102309145	0.164237758	-0.32209291	0.300069463	0.005505862	0.275293085	0.137646543	-0.033181344	0.024886008	0.517551	0.587019703	0.382657388	0.31522277	0.355518975	-0.038541032	0.02755961
Grapefruit, raw, pink and red, all areas (Citrus paradisi)	0.004874425	-0.294902742	0.200071424	0.25459168	0.558736051	-0.121860637	0.197155601	0.056117595	0.131609488	0.039167951	0.188495763	0.280946731	0.051181468	0.365581911	0.182790955	0.392391251	0.348521422	0.178703775	0.164015794	0.670233503	0.588014796	0.370456336	0.337823575	0.363544417	-0.104800148	0.26106881
Greek greens pie (prepared from wild greens)	-0.207470769	-0.397011966	0.40770571	0.187807177	0.4487327	-0.540448547	0.406627965	0.3512936	0.181857094	0.352460045	0.53254912	0.442887784	0.514834872	0.412380171	0.540448547	0.315048205	0.212593504	0.537694522	0.491385903	0.25869812	0.366678721	0.069156923	0.501676707	0.494888064	-0.038420513	0.392320589
Hartwort, leaves	-0.115261538	-0.315048205	0.31026661	0.203243384	0.464117821	-0.478975726	0.453247732	0.300009862	0.079402393	0.409059469	0.563421532	0.520587395	0.478975726	0.325293675	0.499466667	0.217716239	0.166488889	0.53254912	0.424495675	0.243329914	0.387192216	0.048665983	0.491385903	0.592327164	-0.074279658	0.264111246
Hawthorn leaves, raw	-0.284890548	-0.238009825	0.400729856	0.22095214	0.32130592	-0.266859501	0.568854556	0.610120231	0.548143839	0.44190428	0.394816119	0.288073781	-0.010818628	0.461594812	0.385864413	0.548143839	0.331771271	0.119531485	0.340483625	0.33898369	0.51625558	0.508475535	0.51796977	0.267153237	0.198341521	0.447662181
Honey, mixed varieties (samples obtained in Argentina, Australia, Italy, Portugaul and Spain)	-0.27540504	-0.477693697	0.46845992	0.093023883	0.551416365	-0.511814675	0.416491207	0.446500862	0.175479317	0.423503467	0.687887134	0.665400153	0.575182207	0.3826424	0.626363674	0.421637804	0.450884357	0.494495378	0.531215332	0.43626108	0.500178561	0.212037508	0.570383282	0.539216888	-0.038995404	0.451380652
Horseradish, root, whole	-0.388386469	-0.425084403	0.43779841	0.224233584	0.352075644	-0.584108785	0.405095444	0.321460371	0.498480272	0.242663741	0.433108703	0.219555546	0.345572213	0.46789866	0.516829239	0.437317048	0.198780476	0.297954214	0.568263192	0.137617253	0.296968152	0.113151964	0.48225579	0.223491496	0.05198874	0.480659793
Jams and preserves, grape	-0.445785982	-0.559165076	0.544302754	0.023293795	0.575258361	-0.538550695	0.341332226	0.482391541	0.363328459	0.297642931	0.680696442	0.612313536	0.507629124	0.394250031	0.626161813	0.584933052	0.621008218	0.30281933	0.582344865	0.466400363	0.533984219	0.347867674	0.587521264	0.332772774	0.012883988	0.570099093
Jams and preserves, guava	-0.445785982	-0.559165076	0.544302754	0.023293795	0.575258361	-0.538550695	0.341332226	0.482391541	0.363328459	0.297642931	0.680696442	0.612313536	0.507629124	0.394250031	0.626161813	0.584933052	0.621008218	0.30281933	0.582344865	0.466400363	0.533984219	0.347867674	0.587521264	0.332772774	0.012883988	0.570099093
Jams and preserves, peach	-0.238009825	-0.191129102	0.259932879	0.362216623	0.462102897	-0.501263116	0.616259102	0.328526278	0.501263116	0.300639797	0.44190428	0.240669235	0.036062095	0.367833366	0.33898369	0.360620947	0.097367656	0.166619646	0.387571786	0.057699352	0.469323254	0.27407192	0.565057931	0.361017888	0.057699352	0.259932879
Jams and preserves, raspberry	-0.238009825	-0.191129102	0.259932879	0.362216623	0.462102897	-0.501263116	0.616259102	0.328526278	0.501263116	0.300639797	0.44190428	0.240669235	0.036062095	0.367833366	0.33898369	0.360620947	0.097367656	0.166619646	0.387571786	0.057699352	0.469323254	0.27407192	0.565057931	0.361017888	0.057699352	0.259932879
Jams and preserves, sour orange	0.486247627	-0.174315187	-0.309214262	-0.033788622	0.052045965	0.57187614	-0.18863223	-0.443921465	-0.339455891	-0.285667442	-0.396248388	-0.176262903	-0.339455891	-0.180431509	-0.388386469	-0.05198874	0.058105062	0.089079095	-0.439252089	0.443433371	0.070415129	0.266060022	-0.187373269	0.033676801	-0.284408989	-0.370444808
Jams and preserves, strawberry	-0.266859501	-0.212766359	0.245492164	0.347727958	0.447662181	-0.508475535	0.608966095	0.277983774	0.508475535	0.307884129	0.470881609	0.269841264	0.06491177	0.33898369	0.367833366	0.346196109	0.104580075	0.137642317	0.423793448	0.043274514	0.440441823	0.230797406	0.550569266	0.346577173	0.043274514	0.245492164
Juice concentrate, black currant	-0.003606209	-0.097367656	0.213000554	0.126775818	0.602899873	-0.313740224	0.284427278	0.375458604	0.032455885	0.065198992	0.347727958	0.335478328	0.082942818	0.180310473	0.104580075	0.266859501	0.284890548	0.260795968	0.05795466	0.245222244	0.563187905	0.414714089	0.470881609	0.407950213	-0.036062095	0.166068229
Juice concentrate, sour cherry	-0.039756095	-0.143733575	0.119399566	0.297954214	0.229614551	-0.327223246	0.553527363	0.143891785	0.131500931	0.512972719	0.445395475	0.386541454	0.272176345	0.241594733	0.412851759	0.05198874	-0.088686674	0.37781823	0.359388073	0.058105062	0.223491496	-0.088686674	0.359388073	0.54189034	-0.039756095	0.070415129
Juice, Cranberry cocktail, bottled	-0.255907338	-0.260781763	0.605094064	0.347615563	0.512378038	-0.416763379	0.205781159	0.583135005	0.321712082	0.477359399	0.528767335	0.598860138	0.092614084	0.448447144	0.419200591	0.494754186	0.311963231	0.208079738	0.384335516	0.170604892	0.37818379	0.209600296	0.376991526	0.217150692	0.311963231	0.707569671
Juice, black Currant	0.003606209	-0.104580075	0.191339481	0.076065491	0.610120231	-0.292102967	0.226083221	0.332136457	-0.032455885	0.036221662	0.362216623	0.379236371	0.119004912	0.122611122	0.097367656	0.238009825	0.320952643	0.246307303	0.043465995	0.259647082	0.54874719	0.393076832	0.44190428	0.400729856	-0.06491177	0.137186797
Juice, blood orange	0.292102967	0.028849676	-0.267153237	0.115909319	0.205780196	0.400289251	0.003646504	-0.299644847	-0.090155237	-0.112287153	-0.19197481	-0.010939511	-0.414714089	0.140642169	-0.259647082	0.057699352	0.119004912	-0.137642317	-0.246307303	0.562568677	0.285204132	0.169491845	-0.036221662	0.061373041	-0.007212419	-0.137186797
Juice, cranberry, raw	-0.003606209	-0.097367656	0.213000554	0.126775818	0.602899873	-0.313740224	0.284427278	0.375458604	0.032455885	0.065198992	0.347727958	0.335478328	0.082942818	0.180310473	0.104580075	0.266859501	0.284890548	0.260795968	0.05795466	0.245222244	0.563187905	0.414714089	0.470881609	0.407950213	-0.036062095	0.166068229
Juice, crowberry	-0.003606209	-0.097367656	0.213000554	0.126775818	0.602899873	-0.313740224	0.284427278	0.375458604	0.032455885	0.065198992	0.347727958	0.335478328	0.082942818	0.180310473	0.104580075	0.266859501	0.284890548	0.260795968	0.05795466	0.245222244	0.563187905	0.414714089	0.470881609	0.407950213	-0.036062095	0.166068229
Juice, grape, canned or bottled, unsweetened, without added ascorbic acid	-0.274081228	-0.283869844	0.58551354	0.321995641	0.56591476	-0.435593381	0.261059452	0.580613845	0.330365766	0.476848507	0.587457696	0.64831826	0.119910537	0.425804766	0.442934842	0.51145515	0.369520228	0.201554523	0.403109047	0.215349537	0.445872235	0.261845459	0.435062813	0.267033372	0.271634075	0.6712582
Juice, grape, red	-0.003606209	-0.097367656	0.213000554	0.126775818	0.602899873	-0.313740224	0.284427278	0.375458604	0.032455885	0.065198992	0.347727958	0.335478328	0.082942818	0.180310473	0.104580075	0.266859501	0.284890548	0.260795968	0.05795466	0.245222244	0.563187905	0.414714089	0.470881609	0.407950213	-0.036062095	0.166068229
Juice, grapefruit, white, raw	0.463607521	-0.227961709	-0.176928893	0.033445114	0.382063842	0.37139829	-0.020719896	-0.212827509	-0.304802735	-0.239261199	-0.187807177	0.010359948	-0.27918906	-0.069156923	-0.315048205	0.099893333	0.212593504	0.239261199	-0.38847786	0.555816752	0.374371281	0.484098461	0.084899135	0.253854499	-0.28943453	-0.26154706
Juice, orange, frozen concentrate, unsweetened, diluted with 3 volume water	0.292102967	0.028849676	-0.267153237	0.115909319	0.205780196	0.400289251	0.003646504	-0.299644847	-0.090155237	-0.112287153	-0.19197481	-0.010939511	-0.414714089	0.140642169	-0.259647082	0.057699352	0.119004912	-0.137642317	-0.246307303	0.562568677	0.285204132	0.169491845	-0.036221662	0.061373041	-0.007212419	-0.137186797
Juice, orange, raw	0.417502906	-0.227961709	-0.166672146	0.033445114	0.433347579	0.315048205	0.04402978	-0.151287025	-0.233084444	-0.213534188	-0.131207754	0.023309883	-0.304802735	0.048665983	-0.294557265	0.145997949	0.243329914	0.244406601	-0.342169241	0.581430427	0.412834084	0.458484786	0.156934765	0.233341004	-0.192102564	-0.192314014
Juice, sour orange	0.510712916	-0.198780476	-0.296968152	-0.046075394	0.015307637	0.584108785	-0.222647878	-0.456167574	-0.382270147	-0.3040976	-0.426965317	-0.197909225	-0.302757956	-0.2599437	-0.394502792	-0.076454029	0.033639773	0.12593941	-0.463825632	0.394502792	0.030615273	0.290525312	-0.218090198	0.04592291	-0.351688535	-0.410244664
Juice, tangelo	0.46789866	-0.211013121	-0.33370648	-0.095222481	0.05816902	0.565759818	-0.182447566	-0.43779841	-0.321106923	-0.3040976	-0.37781823	-0.194816893	-0.357804858	-0.113151964	-0.400619114	-0.039756095	0.088686674	0.113652638	-0.426965317	0.455666015	0.039799855	0.211013121	-0.162799725	-0.033676801	-0.211013121	-0.34595259
Juice, tangerine, frozen concentrate, sweetened, diluted with 3 volume water	0.284408989	-0.027523451	-0.223491496	0.015358465	0.425552301	0.308874279	-0.052569638	-0.254106769	-0.247711055	-0.156656339	-0.009215079	0.231924873	-0.247711055	0.033639773	-0.217129443	0.070337707	0.308874279	-0.070648937	-0.242663741	0.639155686	0.425552301	0.247711055	0.058362166	0.186753168	-0.100919319	-0.143891785
Juice, tangor (e.g., murcot or temple)	0.46789866	-0.211013121	-0.33370648	-0.095222481	0.05816902	0.565759818	-0.182447566	-0.43779841	-0.321106923	-0.3040976	-0.37781823	-0.194816893	-0.357804858	-0.113151964	-0.400619114	-0.039756095	0.088686674	0.113652638	-0.426965317	0.455666015	0.039799855	0.211013121	-0.162799725	-0.033676801	-0.211013121	-0.34595259
Juice, tangor, diluted from frozen concentrate (ex. Murcot or temple)	0.292102967	0.028849676	-0.267153237	0.115909319	0.205780196	0.400289251	0.003646504	-0.299644847	-0.090155237	-0.112287153	-0.19197481	-0.010939511	-0.414714089	0.140642169	-0.259647082	0.057699352	0.119004912	-0.137642317	-0.246307303	0.562568677	0.285204132	0.169491845	-0.036221662	0.061373041	-0.007212419	-0.137186797
Juice, tomato, canned, without salt added	-0.198780476	-0.229362088	0.254106769	0.236520356	0.658228379	-0.510712916	0.504050057	0.315337316	0.290525312	0.218090198	0.568263192	0.460757414	0.162082542	0.241594733	0.327223246	0.345572213	0.290525312	0.205803426	0.334814529	0.180431509	0.590874777	0.339455891	0.605123507	0.456167574	-0.039756095	0.217368441
Juniper berries, green, unripe (Juniperus communis)	-0.394502792	-0.455666015	0.584751722	0.101365867	0.229614551	-0.382270147	0.324694822	0.603120886	0.504596594	0.322527758	0.334814529	0.201001556	0.308874279	0.584108785	0.522945561	0.602457752	0.382270147	0.316384372	0.488399176	0.388386469	0.33370648	0.327223246	0.433108703	0.13776873	0.180431509	0.670474488
Juniper berries, ripe (Juniperus communis)	-0.394502792	-0.455666015	0.584751722	0.101365867	0.229614551	-0.382270147	0.324694822	0.603120886	0.504596594	0.322527758	0.334814529	0.201001556	0.308874279	0.584108785	0.522945561	0.602457752	0.382270147	0.316384372	0.488399176	0.388386469	0.33370648	0.327223246	0.433108703	0.13776873	0.180431509	0.670474488
Kale, Chinese, raw	-0.223722278	-0.263563232	0.371235513	0.101582229	0.549183115	-0.300339497	0.443147296	0.558387301	0.300339497	0.323216185	0.523302394	0.50822487	0.125652238	0.309533563	0.352439205	0.499544265	0.502608954	0.172381965	0.273964195	0.432121113	0.638156915	0.548579285	0.560241387	0.3804397	0.07355253	0.371235513
Kale, canned	-0.266859501	-0.212766359	0.245492164	0.347727958	0.447662181	-0.508475535	0.608966095	0.277983774	0.508475535	0.307884129	0.470881609	0.269841264	0.06491177	0.33898369	0.367833366	0.346196109	0.104580075	0.137642317	0.423793448	0.043274514	0.440441823	0.230797406	0.550569266	0.346577173	0.043274514	0.245492164
Kale, raw (Brassica oleracea (Acephala Group))	-0.088686674	-0.168198865	0.13776873	0.310240986	0.266352879	-0.370037502	0.578266016	0.15001484	0.198780476	0.500685947	0.476112404	0.392726118	0.2599437	0.253827378	0.431200726	0.094802996	-0.058105062	0.340957915	0.396248388	0.05198874	0.254106769	-0.058105062	0.396248388	0.523521176	-0.033639773	0.094907348
Kiwifruit, green, raw (Actinidia deliciosa)	-0.464879841	-0.048678517	0.556764227	0.366704326	0.244878796	-0.554935098	0.145206164	0.288737684	0.547633321	0.300697547	0.325144502	0.10459766	0.014603555	0.423503101	0.357787103	0.357787103	0.021905333	0.124679471	0.427821714	-0.340749622	0.099900802	-0.133865923	0.256693028	-0.037767376	0.340749622	0.577475369
Kohlrabi, raw (Brassica oleracea (Gongylodes Group))	-0.388386469	-0.425084403	0.43779841	0.224233584	0.352075644	-0.584108785	0.405095444	0.321460371	0.498480272	0.242663741	0.433108703	0.219555546	0.345572213	0.46789866	0.516829239	0.437317048	0.198780476	0.297954214	0.568263192	0.137617253	0.296968152	0.113151964	0.48225579	0.223491496	0.05198874	0.480659793
Kumquats, raw (Fortunella spp.)	-0.014424838	-0.021637257	0.184119123	0.329617127	0.104695188	0.219978778	0.185971682	0.068593399	0.169491845	0.333239293	0.068821158	0.342771335	-0.06491177	-0.079336608	0.223584987	0.277678129	0.223584987	-0.260795968	0.068821158	0.501263116	0.462102897	0.562568677	0.02897733	0.375458604	-0.234403615	0.068593399
Leeks, (bulb and lower leaf-portion), raw (Allium ampeloprasum)	-0.217129443	-0.253827378	0.223491496	0.181229883	0.652105324	-0.498480272	0.448388087	0.235737605	0.241594733	0.19966004	0.605123507	0.522604046	0.217129443	0.168198865	0.345572213	0.308874279	0.327223246	0.168943111	0.353244687	0.180431509	0.554136449	0.284408989	0.568263192	0.43779841	-0.076454029	0.180630113
Lemons, raw, without peel (Citrus limon)	0.208880482	-0.617253558	0.030544216	-0.134369325	0.392375694	0.105613727	-0.014239174	-0.096331757	-0.119695557	-0.242807728	-0.025930922	-0.004746391	0.016428802	0.222962312	-0.063368236	0.28867752	0.368474558	0.511546379	-0.073078054	0.584395955	0.234955505	0.30275935	0.228663589	0.086933537	-0.157247104	0.046991101
Lettuce, butterhead (includes boston and bibb types), raw (Lactuca sativa var. capitata)	-0.238009825	-0.191129102	0.259932879	0.362216623	0.462102897	-0.501263116	0.616259102	0.328526278	0.501263116	0.300639797	0.44190428	0.240669235	0.036062095	0.367833366	0.33898369	0.360620947	0.097367656	0.166619646	0.387571786	0.057699352	0.469323254	0.27407192	0.565057931	0.361017888	0.057699352	0.259932879
Lettuce, green leaf, raw (Lactuca sativa var. crispa)	-0.463607521	-0.545571282	0.602583912	0.115771548	0.541043427	-0.555816752	0.458427706	0.602583912	0.504589402	0.373041654	0.640602564	0.520587395	0.422625641	0.525080342	0.642903248	0.663394188	0.566062222	0.326733035	0.604584749	0.463607521	0.566685296	0.417502906	0.640602564	0.335908478	0.089647863	0.648739275
Lettuce, iceberg (includes crisphead types), raw (Lactuca sativa var. capitata)	-0.478975726	-0.514834872	0.541043427	0.177516373	0.602583912	-0.586553162	0.582747084	0.556428548	0.566062222	0.434786479	0.733219802	0.598287006	0.36115282	0.478975726	0.658271453	0.648025983	0.550694017	0.249552003	0.635457162	0.417502906	0.62822578	0.432871111	0.70234739	0.397448963	0.074279658	0.571813669
Limes, raw (Citrus latifolia)	0.247711055	0.009174484	-0.113276512	0.273380671	0.388813972	0.198780476	0.244294199	-0.033676801	0.082570352	-0.009215079	-0.082935709	0.009276995	-0.431200726	0.327223246	-0.180431509	0.217129443	0.125384608	0.003071693	-0.168943111	0.565759818	0.499028957	0.357804858	0.205803426	0.223491496	0.045872418	0.003061527
Lingonberries (cowberries), raw	-0.238009825	-0.191129102	0.259932879	0.362216623	0.462102897	-0.501263116	0.616259102	0.328526278	0.501263116	0.300639797	0.44190428	0.240669235	0.036062095	0.367833366	0.33898369	0.360620947	0.097367656	0.166619646	0.387571786	0.057699352	0.469323254	0.27407192	0.565057931	0.361017888	0.057699352	0.259932879
Locust bean powder	-0.238009825	-0.191129102	0.259932879	0.362216623	0.462102897	-0.501263116	0.616259102	0.328526278	0.501263116	0.300639797	0.44190428	0.240669235	0.036062095	0.367833366	0.33898369	0.360620947	0.097367656	0.166619646	0.387571786	0.057699352	0.469323254	0.27407192	0.565057931	0.361017888	0.057699352	0.259932879
Lotus root, raw (Nelumbo nucifera)	-0.313834117	-0.410186697	0.383078585	0.129960265	0.614579313	-0.586374271	0.356312424	0.305911676	0.278046016	0.176967169	0.597264196	0.487145892	0.404680835	0.300069463	0.467998245	0.404680835	0.390916181	0.30139721	0.475599267	0.250516707	0.490561066	0.231246191	0.564082852	0.377566663	-0.057811548	0.372054741
Lovage, leaves, raw	-0.238009825	-0.191129102	0.259932879	0.362216623	0.462102897	-0.501263116	0.616259102	0.328526278	0.501263116	0.300639797	0.44190428	0.240669235	0.036062095	0.367833366	0.33898369	0.360620947	0.097367656	0.166619646	0.387571786	0.057699352	0.469323254	0.27407192	0.565057931	0.361017888	0.057699352	0.259932879
Mangos, raw (Mangifera indica)	-0.45423359	-0.547833239	0.418906079	-0.082953361	0.446465689	-0.437716005	0.20599312	0.259060338	0.267034293	0.254390306	0.666391997	0.645816268	0.545080308	0.211975675	0.608397718	0.448727729	0.605644787	0.165906721	0.5751433	0.399174973	0.366542819	0.178940505	0.428592363	0.228744767	-0.044046894	0.438197806
Medlar	0.082570352	0.590225107	-0.355137172	-0.168943111	-0.551074922	0.082570352	-0.649389643	-0.404121609	-0.094802996	-0.218090198	-0.512972719	-0.278309847	-0.633039363	-0.327223246	-0.602457752	-0.553527173	-0.700318909	-0.562119806	-0.562119806	-0.541294528	-0.462290629	-0.626923041	-0.709561067	-0.649043797	0.003058161	-0.192876223
Melons, cantaloupe, raw (Cucumis melo)	-0.382270147	-0.437317048	0.462290629	0.19966004	0.327583426	-0.57187614	0.355618138	0.339829535	0.474014982	0.218090198	0.396248388	0.18863223	0.370037502	0.486247627	0.510712916	0.443433371	0.204896799	0.328671143	0.55597642	0.15596622	0.272475933	0.107035641	0.457682246	0.198999277	0.058105062	0.511275066
Mizuna (Japanese mustard)	-0.088686674	-0.15596622	0.180630113	0.347101301	0.327583426	-0.400619114	0.615373995	0.24186066	0.253827378	0.476112404	0.457682246	0.349433475	0.198780476	0.314990601	0.400619114	0.162082542	-0.039756095	0.353244687	0.371674844	0.070337707	0.33370648	0.045872418	0.457682246	0.52964423	-0.003058161	0.143891785
Mung beans, mature seeds, sprouted, raw (Vigna radiata)	-0.266859501	-0.212766359	0.245492164	0.347727958	0.447662181	-0.508475535	0.608966095	0.277983774	0.508475535	0.307884129	0.470881609	0.269841264	0.06491177	0.33898369	0.367833366	0.346196109	0.104580075	0.137642317	0.423793448	0.043274514	0.440441823	0.230797406	0.550569266	0.346577173	0.043274514	0.245492164
Mustard greens, raw (Brassica juncea)	-0.088686674	-0.168198865	0.13776873	0.310240986	0.266352879	-0.370037502	0.578266016	0.15001484	0.198780476	0.500685947	0.476112404	0.392726118	0.2599437	0.253827378	0.431200726	0.094802996	-0.058105062	0.340957915	0.396248388	0.05198874	0.254106769	-0.058105062	0.396248388	0.523521176	-0.033639773	0.094907348
Nalta jute, raw	-0.198780476	-0.229362088	0.254106769	0.236520356	0.658228379	-0.510712916	0.504050057	0.315337316	0.290525312	0.218090198	0.568263192	0.460757414	0.162082542	0.241594733	0.327223246	0.345572213	0.290525312	0.205803426	0.334814529	0.180431509	0.590874777	0.339455891	0.605123507	0.456167574	-0.039756095	0.217368441
Nectarines, without skin, raw (Prunus persica var. nucipersica)	-0.238009825	-0.191129102	0.259932879	0.362216623	0.462102897	-0.501263116	0.616259102	0.328526278	0.501263116	0.300639797	0.44190428	0.240669235	0.036062095	0.367833366	0.33898369	0.360620947	0.097367656	0.166619646	0.387571786	0.057699352	0.469323254	0.27407192	0.565057931	0.361017888	0.057699352	0.259932879
New Zealand spinach, raw (Tetragonia tetragonioides)	-0.266859501	-0.212766359	0.245492164	0.347727958	0.447662181	-0.508475535	0.608966095	0.277983774	0.508475535	0.307884129	0.470881609	0.269841264	0.06491177	0.33898369	0.367833366	0.346196109	0.104580075	0.137642317	0.423793448	0.043274514	0.440441823	0.230797406	0.550569266	0.346577173	0.043274514	0.245492164
Nuts, almonds (Prunus dulcis)	0.645417219	0.180716821	-0.169167964	0.285240147	-0.216159065	0.429495822	-0.132898957	-0.328937708	-0.406026105	0.266381294	-0.195660597	0.14239174	-0.260513859	-0.335616954	-0.152553161	-0.387250331	-0.570314124	0.00707207	-0.304099	-0.232350199	-0.249052836	-0.218268369	-0.37953441	0.216159065	-0.312147237	-0.305442157
Oil, olive, salad or cooking	-0.447169974	-0.508475535	0.509035222	-0.105042821	-0.003610179	-0.212766359	0.076576575	0.393509498	0.385864413	0.278906799	0.286151132	0.233376228	0.421926508	0.40750167	0.548143839	0.494050697	0.439957555	0.173863979	0.503481105	0.393076832	0.083034114	0.129823541	0.19197481	-0.057762862	0.144248379	0.610120231
Onion, spring, red, leaves	-0.238009825	-0.191129102	0.259932879	0.362216623	0.462102897	-0.501263116	0.616259102	0.328526278	0.501263116	0.300639797	0.44190428	0.240669235	0.036062095	0.367833366	0.33898369	0.360620947	0.097367656	0.166619646	0.387571786	0.057699352	0.469323254	0.27407192	0.565057931	0.361017888	0.057699352	0.259932879
Onions, cooked, boiled, drained, without salt	-0.238009825	-0.191129102	0.259932879	0.362216623	0.462102897	-0.501263116	0.616259102	0.328526278	0.501263116	0.300639797	0.44190428	0.240669235	0.036062095	0.367833366	0.33898369	0.360620947	0.097367656	0.166619646	0.387571786	0.057699352	0.469323254	0.27407192	0.565057931	0.361017888	0.057699352	0.259932879
Onions, raw (Allium cepa)	-0.240958661	-0.423503101	0.416659443	0.19068625	0.482447776	-0.498954803	0.553752319	0.423969258	0.221487254	0.55494588	0.694293524	0.652197175	0.525727988	0.40646562	0.652292133	0.365088881	0.316410363	0.508496665	0.55494588	0.369956732	0.467828147	0.146035552	0.574503444	0.609151233	-0.021905333	0.392293394
Onions, red, raw	-0.226355106	-0.408899546	0.406913023	0.171128685	0.501940616	-0.464879841	0.553752319	0.443462097	0.197147995	0.564724662	0.708961697	0.691575118	0.506256581	0.382126362	0.637688578	0.369956732	0.355353177	0.488939101	0.525609534	0.404031694	0.501940616	0.189846218	0.579392835	0.623770862	-0.021905333	0.377673764
Onions, spring or scallions (includes tops and bulb), raw (Allium cepa or Allium fistulosum)	-0.238009825	-0.191129102	0.259932879	0.362216623	0.462102897	-0.501263116	0.616259102	0.328526278	0.501263116	0.300639797	0.44190428	0.240669235	0.036062095	0.367833366	0.33898369	0.360620947	0.097367656	0.166619646	0.387571786	0.057699352	0.469323254	0.27407192	0.565057931	0.361017888	0.057699352	0.259932879
Onions, sweet, raw (Allium cepa)	-0.312954283	-0.310389084	0.580373106	0.278267349	0.765270733	-0.551517793	0.503209106	0.472516157	0.392475453	0.226736359	0.662173229	0.36054673	0.312954283	0.407866647	0.523300604	0.582300181	0.495083414	0.394212078	0.525616104	0.048738782	0.577805083	0.40017105	0.754929013	0.446835931	0.105173161	0.444267908
Onions, young green, tops only (Allium cepa)	-0.481762899	-0.558844963	0.424418001	-0.05530224	0.429929923	-0.459739452	0.244964791	0.253548416	0.32209291	0.282041426	0.677452445	0.634681505	0.539574447	0.233999122	0.635927026	0.459739452	0.58362134	0.154846273	0.613854868	0.377151527	0.355518975	0.16242292	0.439652811	0.223232845	-0.03303517	0.44922165
Oranges, raw, all commercial varieties (Citrus sinensis)	0.04137674	-0.279901475	0.119393642	0.212688509	0.614024443	-0.087621331	0.24365102	0.058478518	0.131431997	0.017112869	0.202909727	0.270723356	-0.058414221	0.423503101	0.107092738	0.391862065	0.37725851	0.178462772	0.112455993	0.703404577	0.616461048	0.362654955	0.38626189	0.326505061	-0.021905333	0.231477468
Oranges, raw, navels (Citrus sinensis)	0.014623276	-0.309526018	0.131754353	0.195839754	0.578255214	-0.092614084	0.216871161	0.036598431	0.141358339	0.014687982	0.198287751	0.261231171	-0.021934915	0.428949442	0.134046701	0.392391251	0.377767975	0.178703775	0.144431818	0.699480056	0.573375423	0.321712082	0.362303544	0.295227346	-0.021934915	0.251309228
Oregano, fresh	-0.338610495	-0.429457213	0.534656443	0.05530224	0.496072988	-0.390916181	0.364663496	0.625603157	0.363386872	0.317987882	0.522606172	0.473227438	0.313834117	0.448727729	0.492774622	0.602891856	0.564350824	0.293101874	0.417531915	0.498280484	0.564972014	0.487268761	0.555787516	0.311423598	0.099105511	0.570483936
Pako fern, steamed (Athyrium esculentum)	-0.238009825	-0.191129102	0.259932879	0.362216623	0.462102897	-0.501263116	0.616259102	0.328526278	0.501263116	0.300639797	0.44190428	0.240669235	0.036062095	0.367833366	0.33898369	0.360620947	0.097367656	0.166619646	0.387571786	0.057699352	0.469323254	0.27407192	0.565057931	0.361017888	0.057699352	0.259932879
Papayas, raw (Carica papaya)	-0.464095481	-0.574594405	0.464606318	-0.11098786	0.398233987	-0.419895911	0.156427022	0.29867549	0.265197418	0.244173291	0.621532014	0.603361371	0.574594405	0.254147525	0.618793975	0.475145373	0.618793975	0.199778147	0.57713687	0.430945804	0.331861656	0.176798278	0.399556295	0.188054938	-0.022099785	0.497792484
Parsley, fresh (Petroselinum crispum)	-0.514834872	-0.576307692	0.541043427	0.033445114	0.541043427	-0.504589402	0.43770781	0.500016437	0.473852991	0.414204871	0.753801411	0.686346566	0.463607521	0.391889231	0.694130598	0.632657778	0.668516923	0.203243384	0.645747966	0.494343931	0.556428548	0.386766496	0.609730151	0.325651731	0.048665983	0.576942043
Peas, green, frozen, cooked, boiled, drained, without salt	-0.468730256	-0.560939487	0.582070417	0.115771548	0.541043427	-0.601921367	0.422167888	0.520529932	0.478975726	0.326733035	0.640602564	0.505047473	0.473852991	0.499466667	0.648025983	0.617289572	0.525080342	0.342169241	0.63031176	0.407257436	0.515401559	0.33041641	0.620020956	0.325651731	0.053788718	0.623097407
Peppers, hot chili, green, raw (Capsicum frutescens)	-0.349622218	-0.456986521	0.567727975	0.05530224	0.451977611	-0.418445489	0.320124443	0.620091235	0.368892734	0.284806538	0.472834155	0.400851477	0.357881011	0.492774622	0.503786346	0.602891856	0.525809792	0.34287389	0.439652811	0.476257037	0.504340871	0.432210144	0.528136396	0.272840143	0.104611372	0.614579313
Peppers, sweet, yellow, raw (Capsicum annuum)	-0.286304808	-0.410186697	0.454733572	0.135490489	0.575995858	-0.575362548	0.317340752	0.410638196	0.278046016	0.149316049	0.497720164	0.375798259	0.399174973	0.399174973	0.440468936	0.448727729	0.368892734	0.389880795	0.436887699	0.283551878	0.479537222	0.269787223	0.553022404	0.350007053	-0.013764654	0.460245495
Perilla leaves, raw	-0.294563601	-0.418445489	0.518120676	0.038711568	0.523632599	-0.412939628	0.292287535	0.581507781	0.275293085	0.235034522	0.489424828	0.445390529	0.352375149	0.42119842	0.448727729	0.553339101	0.536821516	0.34287389	0.378820347	0.470751175	0.542924326	0.443221867	0.53366662	0.31693552	0.060564479	0.542924326
Pitanga, (surinam-cherry), raw (Eugenia uniflora)	-0.168198865	-0.217129443	0.247983715	0.205803426	0.676597543	-0.486247627	0.460757414	0.321460371	0.229362088	0.187373269	0.55597642	0.47312674	0.168198865	0.217129443	0.296641634	0.333339568	0.314990601	0.218090198	0.291810828	0.204896799	0.603120886	0.357804858	0.592836735	0.462290629	-0.05198874	0.205122332
Plum, red, whole, raw	-0.462884484	-0.530496825	0.570130806	0.143658967	0.596164176	-0.582506317	0.512758567	0.57533748	0.514893977	0.3891852	0.694787002	0.570608252	0.403073568	0.49409018	0.644917708	0.650118657	0.564302995	0.300377839	0.613815585	0.442080687	0.609180861	0.426477839	0.679115115	0.380087204	0.070212815	0.603974187
Plum, yellow, whole, raw (Prunus domestica)	-0.183881325	-0.223722278	0.251581092	0.221633955	0.668837536	-0.499544265	0.483433413	0.319078458	0.260498543	0.203164459	0.563319636	0.467938753	0.165493192	0.229851656	0.312598252	0.34018045	0.303404185	0.212399207	0.313981437	0.193075391	0.598272108	0.349374517	0.600258629	0.460209314	-0.045970331	0.211696284
Plums, dried (prunes), uncooked	-0.293844219	-0.401956714	0.435701153	0.158709736	0.602211148	-0.590460552	0.364401646	0.396848821	0.302160564	0.172631642	0.534601215	0.40644799	0.379779792	0.385324023	0.449082674	0.446310558	0.365919216	0.364753954	0.451069775	0.268895181	0.505080318	0.277211527	0.579151316	0.374647488	-0.019404807	0.435701153
Potato, flesh and skin, raw (Solanum tuberosum)	-0.266859501	-0.212766359	0.245492164	0.347727958	0.447662181	-0.508475535	0.608966095	0.277983774	0.508475535	0.307884129	0.470881609	0.269841264	0.06491177	0.33898369	0.367833366	0.346196109	0.104580075	0.137642317	0.423793448	0.043274514	0.440441823	0.230797406	0.550569266	0.346577173	0.043274514	0.245492164
Prickly pears, raw (Opuntia spp.)	-0.039756095	-0.131500931	0.162260949	0.334814529	0.290845098	-0.357804858	0.590635342	0.235737605	0.186547832	0.488399176	0.426965317	0.343248811	0.211013121	0.302757956	0.382270147	0.119268286	-0.070337707	0.390105002	0.334814529	0.076454029	0.303091207	0.015290806	0.420821931	0.548013394	-0.009174484	0.119399566
Purslane, raw (Portulaca oleracea)	-0.015290806	-0.125384608	0.131645676	0.310240986	0.24186066	-0.321106923	0.559712026	0.186753168	0.125384608	0.506829333	0.420821931	0.361802801	0.247711055	0.266060022	0.388386469	0.064221385	-0.094802996	0.402391774	0.328671143	0.070337707	0.247983715	-0.05198874	0.371674844	0.554136449	-0.027523451	0.082661238
Queen Anne's Lace, leaves, raw	-0.504589402	-0.591675897	0.617969033	0.059172124	0.484631316	-0.530203077	0.401447991	0.576942043	0.499466667	0.378187056	0.645747966	0.541307291	0.478975726	0.509712137	0.683885128	0.668516923	0.607044102	0.306151426	0.640602564	0.489221196	0.510273185	0.376521026	0.594293945	0.284624741	0.089647863	0.674381144
Radish leaves, raw	-0.238009825	-0.191129102	0.259932879	0.362216623	0.462102897	-0.501263116	0.616259102	0.328526278	0.501263116	0.300639797	0.44190428	0.240669235	0.036062095	0.367833366	0.33898369	0.360620947	0.097367656	0.166619646	0.387571786	0.057699352	0.469323254	0.27407192	0.565057931	0.361017888	0.057699352	0.259932879
Raisins, golden seedless (Vitis vinifera)	-0.266859501	-0.212766359	0.245492164	0.347727958	0.447662181	-0.508475535	0.608966095	0.277983774	0.508475535	0.307884129	0.470881609	0.269841264	0.06491177	0.33898369	0.367833366	0.346196109	0.104580075	0.137642317	0.423793448	0.043274514	0.440441823	0.230797406	0.550569266	0.346577173	0.043274514	0.245492164
Raisins, seedless (Vitis vinifera)	-0.152031058	-0.162338248	0.497869344	0.390818109	0.487550808	-0.430325197	0.143307423	0.441117398	0.22418139	0.349406919	0.411523705	0.455978165	0.048959154	0.38394284	0.291178127	0.347867674	0.131416677	0.230349747	0.292466532	0.012883988	0.286339364	0.08503432	0.307995729	0.203791079	0.260256556	0.580417629
Raspberries, red, frozen	-0.410431846	-0.507909409	0.549556835	0.10821508	0.616325422	-0.564343788	0.43576871	0.552124857	0.415562244	0.319492142	0.65959668	0.560274056	0.420692642	0.45404023	0.589995779	0.607952172	0.564343788	0.32979834	0.5513816	0.443779433	0.600917287	0.415562244	0.649290482	0.382635366	0.041043185	0.572669038
Rhubarb stalks, cooked	-0.234403615	0.562568677	-0.207585286	-0.039843828	-0.395314587	-0.234403615	-0.510510499	-0.254517611	0.06491177	-0.086931989	-0.369460955	-0.154976401	-0.494050697	-0.165885636	-0.468807231	-0.421926508	-0.562568677	-0.416549116	-0.416549116	-0.393076832	-0.238271806	-0.562568677	-0.557813599	-0.489179238	0.115398703	-0.03249161
Rhubarb, raw (Rheum rhabarbarum)	-0.234403615	0.562568677	-0.207585286	-0.039843828	-0.395314587	-0.234403615	-0.510510499	-0.254517611	0.06491177	-0.086931989	-0.369460955	-0.154976401	-0.494050697	-0.165885636	-0.468807231	-0.421926508	-0.562568677	-0.416549116	-0.416549116	-0.393076832	-0.238271806	-0.562568677	-0.557813599	-0.489179238	0.115398703	-0.03249161
Rocket, wild, raw (Diplotaxis tenuifolia)	-0.088686674	-0.15596622	0.180630113	0.347101301	0.327583426	-0.400619114	0.615373995	0.24186066	0.253827378	0.476112404	0.457682246	0.349433475	0.198780476	0.314990601	0.400619114	0.162082542	-0.039756095	0.353244687	0.371674844	0.070337707	0.33370648	0.045872418	0.457682246	0.52964423	-0.003058161	0.143891785
Rutabagas, raw (Brassica napus var. napobrassica)	-0.412939628	-0.412939628	0.391346468	0.099544033	0.584263742	-0.418445489	0.548387089	0.457489533	0.45148066	0.445183035	0.754875581	0.709841156	0.2587755	0.280798947	0.567103755	0.55058617	0.600138925	0.080188249	0.517075948	0.429457213	0.636627001	0.462492383	0.627680429	0.394102429	0.041293963	0.39685839
Sage, fresh	-0.447169974	-0.508475535	0.509035222	-0.105042821	-0.003610179	-0.212766359	0.076576575	0.393509498	0.385864413	0.278906799	0.286151132	0.233376228	0.421926508	0.40750167	0.548143839	0.494050697	0.439957555	0.173863979	0.503481105	0.393076832	0.083034114	0.129823541	0.19197481	-0.057762862	0.144248379	0.610120231
Sauce, pasta, spaghetti/marinara, ready-to-serve	-0.238009825	-0.191129102	0.259932879	0.362216623	0.462102897	-0.501263116	0.616259102	0.328526278	0.501263116	0.300639797	0.44190428	0.240669235	0.036062095	0.367833366	0.33898369	0.360620947	0.097367656	0.166619646	0.387571786	0.057699352	0.469323254	0.27407192	0.565057931	0.361017888	0.057699352	0.259932879
Sauerkraut, canned, solids and liquids	-0.438472645	-0.416411129	0.389262229	0.163423617	0.582512981	-0.4770803	0.616259102	0.436194554	0.526718712	0.468111718	0.767260034	0.677606162	0.245434374	0.314376614	0.592903263	0.551537919	0.537749471	0.080326863	0.567827823	0.369530406	0.626684581	0.427441887	0.656464361	0.403065854	0.046880723	0.397544404
Sorghum, grain, white	-0.461594812	-0.501263116	0.501814864	-0.097798488	0.003610179	-0.191129102	0.127627625	0.415170571	0.421926508	0.329617127	0.322372794	0.277134271	0.385864413	0.400289251	0.562568677	0.515687954	0.468807231	0.130397984	0.510725438	0.414714089	0.119135903	0.173098055	0.213707807	-0.043322147	0.158673217	0.602899873
Soybeans, green, raw (Glycine max)	-0.266859501	-0.212766359	0.245492164	0.347727958	0.447662181	-0.508475535	0.608966095	0.277983774	0.508475535	0.307884129	0.470881609	0.269841264	0.06491177	0.33898369	0.367833366	0.346196109	0.104580075	0.137642317	0.423793448	0.043274514	0.440441823	0.230797406	0.550569266	0.346577173	0.043274514	0.245492164
Spices, celery seed (Apium graveolens)	-0.447169974	-0.508475535	0.509035222	-0.105042821	-0.003610179	-0.212766359	0.076576575	0.393509498	0.385864413	0.278906799	0.286151132	0.233376228	0.421926508	0.40750167	0.548143839	0.494050697	0.439957555	0.173863979	0.503481105	0.393076832	0.083034114	0.129823541	0.19197481	-0.057762862	0.144248379	0.610120231
Spices, parsley, dried (Petroselinum crispum)	-0.247711055	-0.400619114	0.358198699	-0.058362166	-0.101030402	-0.088686674	0.194816893	0.296968152	0.137617253	0.537546263	0.353244687	0.405095444	0.504596594	0.314990601	0.590225107	0.253827378	0.2599437	0.328671143	0.457682246	0.382270147	0.009184582	-0.070337707	0.12593941	0.205122332	0.076454029	0.401060082
Spinach, raw (Spinacia oleracea)	-0.341363425	-0.426704282	0.427173962	0.174202057	0.570483936	-0.61390358	0.395284095	0.350007053	0.360633941	0.204618289	0.564082852	0.414769931	0.393669112	0.382657388	0.495527553	0.443221867	0.346869287	0.32904833	0.514310836	0.233999122	0.468513378	0.22574033	0.5751433	0.355518975	-0.019270516	0.432685884
Strawberries, frozen, unsweetened	-0.458484786	-0.519957607	0.515401559	0.151789363	0.617969033	-0.612166837	0.510227447	0.479502942	0.489221196	0.36275085	0.722928998	0.593107032	0.417502906	0.432871111	0.637780513	0.591675897	0.530203077	0.275279013	0.625166358	0.381643761	0.587198791	0.36115282	0.671474977	0.392320589	0.028175043	0.535915053
Sweet potato leaves, cooked, steamed, without salt	-0.057811548	-0.19545809	0.192917273	0.212913626	0.575995858	-0.423951351	0.489929582	0.261816299	0.055058617	0.348404115	0.583438636	0.565089234	0.300069463	0.19270516	0.363386872	0.184446367	0.198211021	0.376055235	0.298632098	0.211975675	0.504340871	0.176187574	0.525371284	0.611823352	-0.09635258	0.121262286
Sweet potato leaves, raw (Ipomoea batatas)	-0.412380171	-0.494343931	0.520529932	0.136353156	0.643610901	-0.586553162	0.479147602	0.520529932	0.432871111	0.331878437	0.692056585	0.582747084	0.402134701	0.432871111	0.591675897	0.591675897	0.545571282	0.306151426	0.563421532	0.412380171	0.617969033	0.407257436	0.671474977	0.40770571	0.028175043	0.535915053
Sweet potato, raw, unprepared (Ipomoea batatas)	-0.445785982	-0.559165076	0.544302754	0.023293795	0.575258361	-0.538550695	0.341332226	0.482391541	0.363328459	0.297642931	0.680696442	0.612313536	0.507629124	0.394250031	0.626161813	0.584933052	0.621008218	0.30281933	0.582344865	0.466400363	0.533984219	0.347867674	0.587521264	0.332772774	0.012883988	0.570099093
Taro leaves, cooked, steamed, without salt	0.151141731	-0.064775028	0.108077211	0.108436074	0.410693401	-0.194325083	0.283828105	0.237769864	-0.237508434	0.281933791	0.36868265	0.458491553	0.280691786	0.107958379	0.194325083	0.021591676	0.107958379	0.455431509	0.065061644	0.237508434	0.367462517	0.107958379	0.325308221	0.583616938	-0.107958379	0.021615442
Taro leaves, raw (Colocasia esculenta)	-0.445785982	-0.559165076	0.544302754	0.023293795	0.575258361	-0.538550695	0.341332226	0.482391541	0.363328459	0.297642931	0.680696442	0.612313536	0.507629124	0.394250031	0.626161813	0.584933052	0.621008218	0.30281933	0.582344865	0.466400363	0.533984219	0.347867674	0.587521264	0.332772774	0.012883988	0.570099093
Taro, cooked, without salt	-0.266859501	-0.212766359	0.245492164	0.347727958	0.447662181	-0.508475535	0.608966095	0.277983774	0.508475535	0.307884129	0.470881609	0.269841264	0.06491177	0.33898369	0.367833366	0.346196109	0.104580075	0.137642317	0.423793448	0.043274514	0.440441823	0.230797406	0.550569266	0.346577173	0.043274514	0.245492164
Tea, black, brewed, prepared with tap water	-0.132677613	0.592474169	-0.036641008	0.082716011	-0.070991953	-0.22646696	-0.017348288	0.052671449	0.251629956	-0.202194695	-0.101097347	-0.373566459	-0.354569483	-0.098364437	-0.237904686	-0.146402883	-0.336269123	-0.413580057	-0.119478683	-0.759464958	-0.083587299	-0.139540248	-0.009190668	-0.277097622	0.166990789	-0.07671711
Tea, fruit flavored, brewed	-0.052305686	0.575362548	-0.035827494	-0.033181344	-0.272840143	0.041293963	-0.377190105	-0.212209	0.107364303	-0.163141609	-0.284806538	-0.389716713	-0.536821516	-0.176187574	-0.360633941	-0.231246191	-0.385410319	-0.367759899	-0.320752994	-0.740538399	-0.293509851	-0.371645665	-0.334578554	-0.485049144	0.16242292	-0.089568734
Tea, green, brewed, decaffeinated	-0.103062294	0.547375294	-0.002292794	0.062110994	-0.009171177	-0.194673222	-0.091476614	-0.009171177	0.210705134	-0.163328911	-0.050608958	-0.262850522	-0.398507536	-0.121384479	-0.235898139	-0.132835845	-0.295445242	-0.381867595	-0.149526468	-0.737467969	-0.065344633	-0.174060763	-0.032205701	-0.279720884	0.139706665	-0.05846625
Tea, green, brewed, flavored	-0.091501802	0.551298358	-0.004580126	0.050548674	-0.002290063	-0.185291149	-0.107559383	-0.006870189	0.187578694	-0.174622691	-0.055144008	-0.257911209	-0.395745294	-0.130390068	-0.247054866	-0.137252703	-0.285943132	-0.376817385	-0.165432023	-0.727439327	-0.060686669	-0.166990789	-0.036762672	-0.277097622	0.134965158	-0.062976732
Tea, green, large leaf, Quingmao, brewed	-0.079834995	0.602891856	-0.10472652	-0.082953361	-0.330715325	0.002752931	-0.424512848	-0.26457226	0.101858441	-0.201853177	-0.334578554	-0.403635167	-0.553339101	-0.209222745	-0.415692558	-0.297316532	-0.445974798	-0.412001691	-0.370525011	-0.718514952	-0.304533695	-0.426704282	-0.395411019	-0.52638856	0.118376027	-0.128152189
Thyme, fresh (Thymus vulgaris)	-0.447169974	-0.508475535	0.509035222	-0.105042821	-0.003610179	-0.212766359	0.076576575	0.393509498	0.385864413	0.278906799	0.286151132	0.233376228	0.421926508	0.40750167	0.548143839	0.494050697	0.439957555	0.173863979	0.503481105	0.393076832	0.083034114	0.129823541	0.19197481	-0.057762862	0.144248379	0.610120231
Tomato products, canned, puree, without salt added	-0.238009825	-0.191129102	0.259932879	0.362216623	0.462102897	-0.501263116	0.616259102	0.328526278	0.501263116	0.300639797	0.44190428	0.240669235	0.036062095	0.367833366	0.33898369	0.360620947	0.097367656	0.166619646	0.387571786	0.057699352	0.469323254	0.27407192	0.565057931	0.361017888	0.057699352	0.259932879
Tomatoes, cherry, raw	0.033639773	0.021407128	0.180630113	0.605123507	0.43779841	-0.174315187	0.460757414	0.088784293	0.272176345	0.261093899	0.175086497	0.262848189	-0.094802996	0.070337707	0.192664154	0.2599437	0.003058161	-0.039932008	0.132082796	0.266060022	0.639859215	0.535178206	0.322527758	0.603120886	-0.272176345	0.033676801
Tomatoes, red, ripe, canned, packed in tomato juice	-0.410431846	-0.507909409	0.549556835	0.10821508	0.616325422	-0.564343788	0.43576871	0.552124857	0.415562244	0.319492142	0.65959668	0.560274056	0.420692642	0.45404023	0.589995779	0.607952172	0.564343788	0.32979834	0.5513816	0.443779433	0.600917287	0.415562244	0.649290482	0.382635366	0.041043185	0.572669038
Tomatoes, red, ripe, cooked	-0.293844219	-0.401956714	0.435701153	0.158709736	0.602211148	-0.590460552	0.364401646	0.396848821	0.302160564	0.172631642	0.534601215	0.40644799	0.379779792	0.385324023	0.449082674	0.446310558	0.365919216	0.364753954	0.451069775	0.268895181	0.505080318	0.277211527	0.579151316	0.374647488	-0.019404807	0.435701153
Tomatoes, red, ripe, raw, year round average (Lycopersicon esculentum)	0.071576202	-0.016517585	0.18464939	0.478364379	0.636627001	-0.19545809	0.361879805	0.107482481	0.074329133	0.179732281	0.298632098	0.464876365	0.022023447	-0.027529309	0.176187574	0.256022569	0.19270516	0.019355784	0.077423137	0.382657388	0.763401209	0.605644787	0.378820347	0.691746222	-0.346869287	0.008267883
Tomatoes, yellow, raw (Lycopersicon esculentum)	-0.238009825	-0.191129102	0.259932879	0.362216623	0.462102897	-0.501263116	0.616259102	0.328526278	0.501263116	0.300639797	0.44190428	0.240669235	0.036062095	0.367833366	0.33898369	0.360620947	0.097367656	0.166619646	0.387571786	0.057699352	0.469323254	0.27407192	0.565057931	0.361017888	0.057699352	0.259932879
Tree Spinach, raw (Cnidoscolus aconitifolius)	-0.266859501	-0.212766359	0.245492164	0.347727958	0.447662181	-0.508475535	0.608966095	0.277983774	0.508475535	0.307884129	0.470881609	0.269841264	0.06491177	0.33898369	0.367833366	0.346196109	0.104580075	0.137642317	0.423793448	0.043274514	0.440441823	0.230797406	0.550569266	0.346577173	0.043274514	0.245492164
Tree spinach, cooked	-0.266859501	-0.212766359	0.245492164	0.347727958	0.447662181	-0.508475535	0.608966095	0.277983774	0.508475535	0.307884129	0.470881609	0.269841264	0.06491177	0.33898369	0.367833366	0.346196109	0.104580075	0.137642317	0.423793448	0.043274514	0.440441823	0.230797406	0.550569266	0.346577173	0.043274514	0.245492164
Turmeric, steamed (Curcuma longa)	-0.003606209	-0.097367656	0.213000554	0.126775818	0.602899873	-0.313740224	0.284427278	0.375458604	0.032455885	0.065198992	0.347727958	0.335478328	0.082942818	0.180310473	0.104580075	0.266859501	0.284890548	0.260795968	0.05795466	0.245222244	0.563187905	0.414714089	0.470881609	0.407950213	-0.036062095	0.166068229
Turnip greens, raw (Brassica rapa (Rapifera Group))	-0.266859501	-0.212766359	0.245492164	0.347727958	0.447662181	-0.508475535	0.608966095	0.277983774	0.508475535	0.307884129	0.470881609	0.269841264	0.06491177	0.33898369	0.367833366	0.346196109	0.104580075	0.137642317	0.423793448	0.043274514	0.440441823	0.230797406	0.550569266	0.346577173	0.043274514	0.245492164
Water spinach	-0.474561822	-0.5335614	0.562396948	0.172628819	0.577805083	-0.615647769	0.526553858	0.539284744	0.543822196	0.38390588	0.685362175	0.534335442	0.407866647	0.50534421	0.654125755	0.633604162	0.513039807	0.304032845	0.641560833	0.392475453	0.575237061	0.377084258	0.675055977	0.369795253	0.066695175	0.598349264
Watercress, raw (Nasturtium officinale)	-0.437993846	-0.504589402	0.525658306	0.162080167	0.62822578	-0.607044102	0.515407421	0.515401559	0.484098461	0.357605447	0.70234739	0.572387136	0.397011966	0.453362051	0.617289572	0.601921367	0.525080342	0.295860622	0.599439347	0.391889231	0.607712285	0.391889231	0.681765781	0.402577337	0.038420513	0.546171801
Watercress, steamed	-0.238009825	-0.191129102	0.259932879	0.362216623	0.462102897	-0.501263116	0.616259102	0.328526278	0.501263116	0.300639797	0.44190428	0.240669235	0.036062095	0.367833366	0.33898369	0.360620947	0.097367656	0.166619646	0.387571786	0.057699352	0.469323254	0.27407192	0.565057931	0.361017888	0.057699352	0.259932879
Yardlong bean, cooked, boiled, drained, without salt	-0.437993846	-0.504589402	0.525658306	0.162080167	0.62822578	-0.607044102	0.515407421	0.515401559	0.484098461	0.357605447	0.70234739	0.572387136	0.397011966	0.453362051	0.617289572	0.601921367	0.525080342	0.295860622	0.599439347	0.391889231	0.607712285	0.391889231	0.681765781	0.402577337	0.038420513	0.546171801
Yuzu, raw	0.292102967	0.028849676	-0.267153237	0.115909319	0.205780196	0.400289251	0.003646504	-0.299644847	-0.090155237	-0.112287153	-0.19197481	-0.010939511	-0.414714089	0.140642169	-0.259647082	0.057699352	0.119004912	-0.137642317	-0.246307303	0.562568677	0.285204132	0.169491845	-0.036221662	0.061373041	-0.007212419	-0.137186797
